# Supplementary material for: Association Between Digital Front Doors and Social Care Use for Community-Dwelling Adults in England: Cross-Sectional Study
Source: J Med Internet Res. 2025 Jan 2;27:e53205. doi: 10.2196/53205 (PMC11739725; doi:10.2196/53205)
Supplement: Multimedia Appendix 1 [file jmir_v27i1e53205_app1.xlsx]

## Sheet: Sheet1
areacode	areaname	year	CareDestination	clients	clients18	clients65	easyread	Self-assessment for adults	Self-assessment for carers	Population (18-64)	Population (65+)	Proportion of older people (80+)	Proportion of older population receiving Attendance Allowance	Proportion of older population receiving pension credit	Proportion of population (18-64) receiving Carer’s Allowance	Proportion of population (65+) receiving Carer’s Allowance
E06000001	Hartlepool	2020	NCsignposted	725	565	160	no	no	no	0.54239	0.18371	0.271842	0.182094	0.191402	0.0533858	0.0508951
E06000001	Hartlepool	2020	LTresidential	0	0	0	no	no	no	0.54239	0.18371	0.271842	0.182094	0.191402	0.0533858	0.0508951
E06000001	Hartlepool	2020	NCother	185	135	50	no	no	no	0.54239	0.18371	0.271842	0.182094	0.191402	0.0533858	0.0508951
E06000001	Hartlepool	2020	LTcommunity	115	65	50	no	no	no	0.54239	0.18371	0.271842	0.182094	0.191402	0.0533858	0.0508951
E06000001	Hartlepool	2020	STother	335	240	95	no	no	no	0.54239	0.18371	0.271842	0.182094	0.191402	0.0533858	0.0508951
E06000001	Hartlepool	2020	LTnursing	0	0	0	no	no	no	0.54239	0.18371	0.271842	0.182094	0.191402	0.0533858	0.0508951
E06000001	Hartlepool	2020	LLsupport	940	595	345	no	no	no	0.54239	0.18371	0.271842	0.182094	0.191402	0.0533858	0.0508951
E06000001	Hartlepool	2020	STmax	705	425	280	no	no	no	0.54239	0.18371	0.271842	0.182094	0.191402	0.0533858	0.0508951
E06000001	Hartlepool	2021	LTcommunity	185	95	90	no	no	no	0.53358	0.18336	0.257581	0.186518	0.183001	0.0547148	0.0522134
E06000001	Hartlepool	2021	LTresidential	0	0	0	no	no	no	0.53358	0.18336	0.257581	0.186518	0.183001	0.0547148	0.0522134
E06000001	Hartlepool	2021	LTnursing	0	0	0	no	no	no	0.53358	0.18336	0.257581	0.186518	0.183001	0.0547148	0.0522134
E06000001	Hartlepool	2021	NCother	160	100	60	no	no	no	0.53358	0.18336	0.257581	0.186518	0.183001	0.0547148	0.0522134
E06000001	Hartlepool	2021	STother	395	285	110	no	no	no	0.53358	0.18336	0.257581	0.186518	0.183001	0.0547148	0.0522134
E06000001	Hartlepool	2021	STmax	620	390	230	no	no	no	0.53358	0.18336	0.257581	0.186518	0.183001	0.0547148	0.0522134
E06000001	Hartlepool	2021	NCsignposted	1345	880	465	no	no	no	0.53358	0.18336	0.257581	0.186518	0.183001	0.0547148	0.0522134
E06000001	Hartlepool	2021	LLsupport	1470	920	550	no	no	no	0.53358	0.18336	0.257581	0.186518	0.183001	0.0547148	0.0522134
E06000002	Middlesbrough	2020	LTresidential	195	105	90	no	no	no	0.82668	0.23214	0.262299	0.152796	0.196972	0.0385436	0.0489458
E06000002	Middlesbrough	2020	STother	350	210	140	no	no	no	0.82668	0.23214	0.262299	0.152796	0.196972	0.0385436	0.0489458
E06000002	Middlesbrough	2020	LTnursing	30	15	15	no	no	no	0.82668	0.23214	0.262299	0.152796	0.196972	0.0385436	0.0489458
E06000002	Middlesbrough	2020	NCother	2415	1665	750	no	no	no	0.82668	0.23214	0.262299	0.152796	0.196972	0.0385436	0.0489458
E06000002	Middlesbrough	2020	LTcommunity	1195	705	490	no	no	no	0.82668	0.23214	0.262299	0.152796	0.196972	0.0385436	0.0489458
E06000002	Middlesbrough	2020	NCsignposted	200	160	40	no	no	no	0.82668	0.23214	0.262299	0.152796	0.196972	0.0385436	0.0489458
E06000002	Middlesbrough	2020	STmax	280	165	115	no	no	no	0.82668	0.23214	0.262299	0.152796	0.196972	0.0385436	0.0489458
E06000002	Middlesbrough	2020	LLsupport	985	615	370	no	no	no	0.82668	0.23214	0.262299	0.152796	0.196972	0.0385436	0.0489458
E06000002	Middlesbrough	2021	NCsignposted	220	185	35	no	no	no	0.83801	0.24369	0.256145	0.144046	0.176977	0.0370758	0.0483139
E06000002	Middlesbrough	2021	STmax	345	210	135	no	no	no	0.83801	0.24369	0.256145	0.144046	0.176977	0.0370758	0.0483139
E06000002	Middlesbrough	2021	LTnursing	40	20	20	no	no	no	0.83801	0.24369	0.256145	0.144046	0.176977	0.0370758	0.0483139
E06000002	Middlesbrough	2021	LTresidential	250	130	120	no	no	no	0.83801	0.24369	0.256145	0.144046	0.176977	0.0370758	0.0483139
E06000002	Middlesbrough	2021	NCother	2575	1785	790	no	no	no	0.83801	0.24369	0.256145	0.144046	0.176977	0.0370758	0.0483139
E06000002	Middlesbrough	2021	STother	415	245	170	no	no	no	0.83801	0.24369	0.256145	0.144046	0.176977	0.0370758	0.0483139
E06000002	Middlesbrough	2021	LTcommunity	1600	950	650	no	no	no	0.83801	0.24369	0.256145	0.144046	0.176977	0.0370758	0.0483139
E06000002	Middlesbrough	2021	LLsupport	1240	760	480	no	no	no	0.83801	0.24369	0.256145	0.144046	0.176977	0.0370758	0.0483139
E06000003	Redcar and Cleveland	2020	STmax	335	175	160	no	no	no	0.76811	0.31288	0.26646	0.132391	0.148004	0.0352451	0.0460579
E06000003	Redcar and Cleveland	2020	STother	285	170	115	no	no	no	0.76811	0.31288	0.26646	0.132391	0.148004	0.0352451	0.0460579
E06000003	Redcar and Cleveland	2020	LTresidential	70	35	35	no	no	no	0.76811	0.31288	0.26646	0.132391	0.148004	0.0352451	0.0460579
E06000003	Redcar and Cleveland	2020	LTnursing	20	10	10	no	no	no	0.76811	0.31288	0.26646	0.132391	0.148004	0.0352451	0.0460579
E06000003	Redcar and Cleveland	2020	NCother	2655	1605	1050	no	no	no	0.76811	0.31288	0.26646	0.132391	0.148004	0.0352451	0.0460579
E06000003	Redcar and Cleveland	2020	NCsignposted	105	70	35	no	no	no	0.76811	0.31288	0.26646	0.132391	0.148004	0.0352451	0.0460579
E06000003	Redcar and Cleveland	2020	LLsupport	2145	1260	885	no	no	no	0.76811	0.31288	0.26646	0.132391	0.148004	0.0352451	0.0460579
E06000003	Redcar and Cleveland	2020	LTcommunity	1180	685	495	no	no	no	0.76811	0.31288	0.26646	0.132391	0.148004	0.0352451	0.0460579
E06000003	Redcar and Cleveland	2021	STmax	330	180	150	no	no	no	0.76103	0.31937	0.259636	0.130562	0.138194	0.0351473	0.0467032
E06000003	Redcar and Cleveland	2021	LTresidential	255	130	125	no	no	no	0.76103	0.31937	0.259636	0.130562	0.138194	0.0351473	0.0467032
E06000003	Redcar and Cleveland	2021	NCother	3510	2050	1460	no	no	no	0.76103	0.31937	0.259636	0.130562	0.138194	0.0351473	0.0467032
E06000003	Redcar and Cleveland	2021	LTcommunity	1265	725	540	no	no	no	0.76103	0.31937	0.259636	0.130562	0.138194	0.0351473	0.0467032
E06000003	Redcar and Cleveland	2021	STother	320	195	125	no	no	no	0.76103	0.31937	0.259636	0.130562	0.138194	0.0351473	0.0467032
E06000003	Redcar and Cleveland	2021	NCsignposted	105	70	35	no	no	no	0.76103	0.31937	0.259636	0.130562	0.138194	0.0351473	0.0467032
E06000003	Redcar and Cleveland	2021	LTnursing	10	5	5	no	no	no	0.76103	0.31937	0.259636	0.130562	0.138194	0.0351473	0.0467032
E06000003	Redcar and Cleveland	2021	LLsupport	2505	1500	1005	no	no	no	0.76103	0.31937	0.259636	0.130562	0.138194	0.0351473	0.0467032
E06000004	Stockton-on-Tees	2020	LTresidential	170	85	85	no	no	yes	1.14401	0.36948	0.263316	0.14988	0.137903	0.0376746	0.0388261
E06000004	Stockton-on-Tees	2020	LTnursing	20	10	10	no	no	yes	1.14401	0.36948	0.263316	0.14988	0.137903	0.0376746	0.0388261
E06000004	Stockton-on-Tees	2020	NCother	515	310	205	no	no	yes	1.14401	0.36948	0.263316	0.14988	0.137903	0.0376746	0.0388261
E06000004	Stockton-on-Tees	2020	LLsupport	3005	1740	1265	no	no	yes	1.14401	0.36948	0.263316	0.14988	0.137903	0.0376746	0.0388261
E06000004	Stockton-on-Tees	2020	STother	255	145	110	no	no	yes	1.14401	0.36948	0.263316	0.14988	0.137903	0.0376746	0.0388261
E06000004	Stockton-on-Tees	2020	NCsignposted	105	105	0	no	no	yes	1.14401	0.36948	0.263316	0.14988	0.137903	0.0376746	0.0388261
E06000004	Stockton-on-Tees	2020	STmax	550	305	245	no	no	yes	1.14401	0.36948	0.263316	0.14988	0.137903	0.0376746	0.0388261
E06000004	Stockton-on-Tees	2020	LTcommunity	1260	725	535	no	no	yes	1.14401	0.36948	0.263316	0.14988	0.137903	0.0376746	0.0388261
E06000004	Stockton-on-Tees	2021	STmax	395	210	185	no	no	yes	1.14394	0.37518	0.24956	0.146863	0.127525	0.0372221	0.0387061
E06000004	Stockton-on-Tees	2021	NCsignposted	485	310	175	no	no	yes	1.14394	0.37518	0.24956	0.146863	0.127525	0.0372221	0.0387061
E06000004	Stockton-on-Tees	2021	LLsupport	3045	1795	1250	no	no	yes	1.14394	0.37518	0.24956	0.146863	0.127525	0.0372221	0.0387061
E06000004	Stockton-on-Tees	2021	LTcommunity	500	290	210	no	no	yes	1.14394	0.37518	0.24956	0.146863	0.127525	0.0372221	0.0387061
E06000004	Stockton-on-Tees	2021	NCother	1420	965	455	no	no	yes	1.14394	0.37518	0.24956	0.146863	0.127525	0.0372221	0.0387061
E06000004	Stockton-on-Tees	2021	LTresidential	160	85	75	no	no	yes	1.14394	0.37518	0.24956	0.146863	0.127525	0.0372221	0.0387061
E06000004	Stockton-on-Tees	2021	STother	2155	1340	815	no	no	yes	1.14394	0.37518	0.24956	0.146863	0.127525	0.0372221	0.0387061
E06000004	Stockton-on-Tees	2021	LTnursing	20	10	10	no	no	yes	1.14394	0.37518	0.24956	0.146863	0.127525	0.0372221	0.0387061
E06000005	Darlington	2020	LTresidential	110	55	55	no	yes	yes	0.61471	0.22131	0.279653	0.11947	0.13045	0.0303534	0.0310838
E06000005	Darlington	2020	NCsignposted	1045	700	345	no	yes	yes	0.61471	0.22131	0.279653	0.11947	0.13045	0.0303534	0.0310838
E06000005	Darlington	2020	LLsupport	2640	1510	1130	no	yes	yes	0.61471	0.22131	0.279653	0.11947	0.13045	0.0303534	0.0310838
E06000005	Darlington	2020	LTcommunity	390	225	165	no	yes	yes	0.61471	0.22131	0.279653	0.11947	0.13045	0.0303534	0.0310838
E06000005	Darlington	2020	STmax	650	345	305	no	yes	yes	0.61471	0.22131	0.279653	0.11947	0.13045	0.0303534	0.0310838
E06000005	Darlington	2020	STother	280	165	115	no	yes	yes	0.61471	0.22131	0.279653	0.11947	0.13045	0.0303534	0.0310838
E06000005	Darlington	2020	NCother	2500	1765	735	no	yes	yes	0.61471	0.22131	0.279653	0.11947	0.13045	0.0303534	0.0310838
E06000005	Darlington	2020	LTnursing	10	5	5	no	yes	yes	0.61471	0.22131	0.279653	0.11947	0.13045	0.0303534	0.0310838
E06000005	Darlington	2021	STmax	465	240	225	no	yes	yes	0.62504	0.22271	0.270576	0.119045	0.123535	0.0293543	0.030878
E06000005	Darlington	2021	LLsupport	2990	1715	1275	no	yes	yes	0.62504	0.22271	0.270576	0.119045	0.123535	0.0293543	0.030878
E06000005	Darlington	2021	NCsignposted	1000	690	310	no	yes	yes	0.62504	0.22271	0.270576	0.119045	0.123535	0.0293543	0.030878
E06000005	Darlington	2021	LTcommunity	350	205	145	no	yes	yes	0.62504	0.22271	0.270576	0.119045	0.123535	0.0293543	0.030878
E06000005	Darlington	2021	NCother	2385	1745	640	no	yes	yes	0.62504	0.22271	0.270576	0.119045	0.123535	0.0293543	0.030878
E06000005	Darlington	2021	STother	205	115	90	no	yes	yes	0.62504	0.22271	0.270576	0.119045	0.123535	0.0293543	0.030878
E06000005	Darlington	2021	LTnursing	20	10	10	no	yes	yes	0.62504	0.22271	0.270576	0.119045	0.123535	0.0293543	0.030878
E06000005	Darlington	2021	LTresidential	100	50	50	no	yes	yes	0.62504	0.22271	0.270576	0.119045	0.123535	0.0293543	0.030878
E06000006	Halton	2020	LTresidential	20	10	10	no	no	no	0.75359	0.24105	0.223398	0.137928	0.151742	0.0487554	0.0408578
E06000006	Halton	2020	STother	45	25	20	no	no	no	0.75359	0.24105	0.223398	0.137928	0.151742	0.0487554	0.0408578
E06000006	Halton	2020	STmax	320	170	150	no	no	no	0.75359	0.24105	0.223398	0.137928	0.151742	0.0487554	0.0408578
E06000006	Halton	2020	LTnursing	0	0	0	no	no	no	0.75359	0.24105	0.223398	0.137928	0.151742	0.0487554	0.0408578
E06000006	Halton	2020	LLsupport	505	305	200	no	no	no	0.75359	0.24105	0.223398	0.137928	0.151742	0.0487554	0.0408578
E06000006	Halton	2020	NCsignposted	105	70	35	no	no	no	0.75359	0.24105	0.223398	0.137928	0.151742	0.0487554	0.0408578
E06000006	Halton	2020	NCother	1810	1080	730	no	no	no	0.75359	0.24105	0.223398	0.137928	0.151742	0.0487554	0.0408578
E06000006	Halton	2020	LTcommunity	155	85	70	no	no	no	0.75359	0.24105	0.223398	0.137928	0.151742	0.0487554	0.0408578
E06000006	Halton	2021	STother	105	55	50	no	no	no	0.75466	0.24176	0.221708	0.138516	0.146137	0.0478057	0.0405978
E06000006	Halton	2021	LLsupport	1135	645	490	no	no	no	0.75466	0.24176	0.221708	0.138516	0.146137	0.0478057	0.0405978
E06000006	Halton	2021	NCother	1725	1020	705	no	no	no	0.75466	0.24176	0.221708	0.138516	0.146137	0.0478057	0.0405978
E06000006	Halton	2021	LTresidential	30	15	15	no	no	no	0.75466	0.24176	0.221708	0.138516	0.146137	0.0478057	0.0405978
E06000006	Halton	2021	LTnursing	20	10	10	no	no	no	0.75466	0.24176	0.221708	0.138516	0.146137	0.0478057	0.0405978
E06000006	Halton	2021	NCsignposted	790	465	325	no	no	no	0.75466	0.24176	0.221708	0.138516	0.146137	0.0478057	0.0405978
E06000006	Halton	2021	LTcommunity	530	285	245	no	no	no	0.75466	0.24176	0.221708	0.138516	0.146137	0.0478057	0.0405978
E06000006	Halton	2021	STmax	30	20	10	no	no	no	0.75466	0.24176	0.221708	0.138516	0.146137	0.0478057	0.0405978
E06000007	Warrington	2020	LTresidential	80	40	40	no	no	no	1.22891	0.40052	0.261235	0.12563	0.102273	0.0281571	0.022817
E06000007	Warrington	2020	NCsignposted	4290	2760	1530	no	no	no	1.22891	0.40052	0.261235	0.12563	0.102273	0.0281571	0.022817
E06000007	Warrington	2020	LTcommunity	665	370	295	no	no	no	1.22891	0.40052	0.261235	0.12563	0.102273	0.0281571	0.022817
E06000007	Warrington	2020	STmax	1590	1080	510	no	no	no	1.22891	0.40052	0.261235	0.12563	0.102273	0.0281571	0.022817
E06000007	Warrington	2020	STother	20	10	10	no	no	no	1.22891	0.40052	0.261235	0.12563	0.102273	0.0281571	0.022817
E06000007	Warrington	2020	LTnursing	80	40	40	no	no	no	1.22891	0.40052	0.261235	0.12563	0.102273	0.0281571	0.022817
E06000007	Warrington	2020	NCother	2010	1270	740	no	no	no	1.22891	0.40052	0.261235	0.12563	0.102273	0.0281571	0.022817
E06000007	Warrington	2020	LLsupport	1605	900	705	no	no	no	1.22891	0.40052	0.261235	0.12563	0.102273	0.0281571	0.022817
E06000007	Warrington	2021	LTcommunity	555	315	240	no	no	no	1.25581	0.40362	0.263119	0.124009	0.0974617	0.0272657	0.0224278
E06000007	Warrington	2021	STmax	1640	1065	575	no	no	no	1.25581	0.40362	0.263119	0.124009	0.0974617	0.0272657	0.0224278
E06000007	Warrington	2021	LTnursing	110	55	55	no	no	no	1.25581	0.40362	0.263119	0.124009	0.0974617	0.0272657	0.0224278
E06000007	Warrington	2021	LTresidential	100	50	50	no	no	no	1.25581	0.40362	0.263119	0.124009	0.0974617	0.0272657	0.0224278
E06000007	Warrington	2021	LLsupport	2270	1320	950	no	no	no	1.25581	0.40362	0.263119	0.124009	0.0974617	0.0272657	0.0224278
E06000007	Warrington	2021	NCother	2555	1575	980	no	no	no	1.25581	0.40362	0.263119	0.124009	0.0974617	0.0272657	0.0224278
E06000007	Warrington	2021	STother	40	20	20	no	no	no	1.25581	0.40362	0.263119	0.124009	0.0974617	0.0272657	0.0224278
E06000007	Warrington	2021	NCsignposted	3495	2265	1230	no	no	no	1.25581	0.40362	0.263119	0.124009	0.0974617	0.0272657	0.0224278
E06000008	Blackburn with Darwen	2020	STother	95	55	40	no	no	no	0.87382	0.21986	0.238788	0.143603	0.192918	0.0403097	0.0409238
E06000008	Blackburn with Darwen	2020	LTnursing	0	0	0	no	no	no	0.87382	0.21986	0.238788	0.143603	0.192918	0.0403097	0.0409238
E06000008	Blackburn with Darwen	2020	LLsupport	980	580	400	no	no	no	0.87382	0.21986	0.238788	0.143603	0.192918	0.0403097	0.0409238
E06000008	Blackburn with Darwen	2020	LTcommunity	545	305	240	no	no	no	0.87382	0.21986	0.238788	0.143603	0.192918	0.0403097	0.0409238
E06000008	Blackburn with Darwen	2020	STmax	110	60	50	no	no	no	0.87382	0.21986	0.238788	0.143603	0.192918	0.0403097	0.0409238
E06000008	Blackburn with Darwen	2020	NCsignposted	3585	2415	1170	no	no	no	0.87382	0.21986	0.238788	0.143603	0.192918	0.0403097	0.0409238
E06000008	Blackburn with Darwen	2020	LTresidential	10	5	5	no	no	no	0.87382	0.21986	0.238788	0.143603	0.192918	0.0403097	0.0409238
E06000008	Blackburn with Darwen	2020	NCother	2275	1390	885	no	no	no	0.87382	0.21986	0.238788	0.143603	0.192918	0.0403097	0.0409238
E06000008	Blackburn with Darwen	2021	NCother	3325	2210	1115	no	no	no	0.90627	0.2255	0.242306	0.138658	0.179922	0.0384922	0.0394805
E06000008	Blackburn with Darwen	2021	STother	105	65	40	no	no	no	0.90627	0.2255	0.242306	0.138658	0.179922	0.0384922	0.0394805
E06000008	Blackburn with Darwen	2021	STmax	75	45	30	no	no	no	0.90627	0.2255	0.242306	0.138658	0.179922	0.0384922	0.0394805
E06000008	Blackburn with Darwen	2021	LTresidential	10	5	5	no	no	no	0.90627	0.2255	0.242306	0.138658	0.179922	0.0384922	0.0394805
E06000008	Blackburn with Darwen	2021	NCsignposted	3640	2460	1180	no	no	no	0.90627	0.2255	0.242306	0.138658	0.179922	0.0384922	0.0394805
E06000008	Blackburn with Darwen	2021	LTnursing	0	0	0	no	no	no	0.90627	0.2255	0.242306	0.138658	0.179922	0.0384922	0.0394805
E06000008	Blackburn with Darwen	2021	LLsupport	1220	725	495	no	no	no	0.90627	0.2255	0.242306	0.138658	0.179922	0.0384922	0.0394805
E06000008	Blackburn with Darwen	2021	LTcommunity	555	320	235	no	no	no	0.90627	0.2255	0.242306	0.138658	0.179922	0.0384922	0.0394805
E06000009	Blackpool	2020	NCsignposted	845	530	315	no	no	no	0.79138	0.28433	0.269933	0.162083	0.205659	0.0385643	0.0479321
E06000009	Blackpool	2020	LTcommunity	900	530	370	no	no	no	0.79138	0.28433	0.269933	0.162083	0.205659	0.0385643	0.0479321
E06000009	Blackpool	2020	LTnursing	20	10	10	no	no	no	0.79138	0.28433	0.269933	0.162083	0.205659	0.0385643	0.0479321
E06000009	Blackpool	2020	STmax	880	540	340	no	no	no	0.79138	0.28433	0.269933	0.162083	0.205659	0.0385643	0.0479321
E06000009	Blackpool	2020	LLsupport	645	440	205	no	no	no	0.79138	0.28433	0.269933	0.162083	0.205659	0.0385643	0.0479321
E06000009	Blackpool	2020	LTresidential	105	55	50	no	no	no	0.79138	0.28433	0.269933	0.162083	0.205659	0.0385643	0.0479321
E06000009	Blackpool	2020	STother	910	585	325	no	no	no	0.79138	0.28433	0.269933	0.162083	0.205659	0.0385643	0.0479321
E06000009	Blackpool	2020	NCother	1780	1175	605	no	no	no	0.79138	0.28433	0.269933	0.162083	0.205659	0.0385643	0.0479321
E06000009	Blackpool	2021	LTnursing	20	10	10	no	no	no	0.8226	0.29362	0.268578	0.155405	0.188807	0.0365438	0.0459275
E06000009	Blackpool	2021	STmax	590	385	205	no	no	no	0.8226	0.29362	0.268578	0.155405	0.188807	0.0365438	0.0459275
E06000009	Blackpool	2021	STother	945	585	360	no	no	no	0.8226	0.29362	0.268578	0.155405	0.188807	0.0365438	0.0459275
E06000009	Blackpool	2021	LTresidential	60	30	30	no	no	no	0.8226	0.29362	0.268578	0.155405	0.188807	0.0365438	0.0459275
E06000009	Blackpool	2021	LLsupport	635	405	230	no	no	no	0.8226	0.29362	0.268578	0.155405	0.188807	0.0365438	0.0459275
E06000009	Blackpool	2021	NCsignposted	1160	710	450	no	no	no	0.8226	0.29362	0.268578	0.155405	0.188807	0.0365438	0.0459275
E06000009	Blackpool	2021	LTcommunity	875	525	350	no	no	no	0.8226	0.29362	0.268578	0.155405	0.188807	0.0365438	0.0459275
E06000009	Blackpool	2021	NCother	2335	1540	795	no	no	no	0.8226	0.29362	0.268578	0.155405	0.188807	0.0365438	0.0459275
E06000010	Kingston upon Hull, City of	2020	LTnursing	0	0	0	no	yes	yes	1.57887	0.39437	0.253772	0.150569	0.221233	0.0429419	0.0378087
E06000010	Kingston upon Hull, City of	2020	NCother	130	85	45	no	yes	yes	1.57887	0.39437	0.253772	0.150569	0.221233	0.0429419	0.0378087
E06000010	Kingston upon Hull, City of	2020	LLsupport	4520	2805	1715	no	yes	yes	1.57887	0.39437	0.253772	0.150569	0.221233	0.0429419	0.0378087
E06000010	Kingston upon Hull, City of	2020	STother	405	230	175	no	yes	yes	1.57887	0.39437	0.253772	0.150569	0.221233	0.0429419	0.0378087
E06000010	Kingston upon Hull, City of	2020	LTresidential	220	115	105	no	yes	yes	1.57887	0.39437	0.253772	0.150569	0.221233	0.0429419	0.0378087
E06000010	Kingston upon Hull, City of	2020	NCsignposted	6405	3890	2515	no	yes	yes	1.57887	0.39437	0.253772	0.150569	0.221233	0.0429419	0.0378087
E06000010	Kingston upon Hull, City of	2020	LTcommunity	1680	970	710	no	yes	yes	1.57887	0.39437	0.253772	0.150569	0.221233	0.0429419	0.0378087
E06000010	Kingston upon Hull, City of	2020	STmax	635	375	260	no	yes	yes	1.57887	0.39437	0.253772	0.150569	0.221233	0.0429419	0.0378087
E06000010	Kingston upon Hull, City of	2021	LLsupport	4470	2760	1710	no	yes	yes	1.62376	0.41116	0.247081	0.143813	0.200074	0.0407931	0.036591
E06000010	Kingston upon Hull, City of	2021	NCother	190	115	75	no	yes	yes	1.62376	0.41116	0.247081	0.143813	0.200074	0.0407931	0.036591
E06000010	Kingston upon Hull, City of	2021	STother	235	125	110	no	yes	yes	1.62376	0.41116	0.247081	0.143813	0.200074	0.0407931	0.036591
E06000010	Kingston upon Hull, City of	2021	STmax	695	405	290	no	yes	yes	1.62376	0.41116	0.247081	0.143813	0.200074	0.0407931	0.036591
E06000010	Kingston upon Hull, City of	2021	LTcommunity	1310	755	555	no	yes	yes	1.62376	0.41116	0.247081	0.143813	0.200074	0.0407931	0.036591
E06000010	Kingston upon Hull, City of	2021	LTresidential	220	115	105	no	yes	yes	1.62376	0.41116	0.247081	0.143813	0.200074	0.0407931	0.036591
E06000010	Kingston upon Hull, City of	2021	NCsignposted	5775	3480	2295	no	yes	yes	1.62376	0.41116	0.247081	0.143813	0.200074	0.0407931	0.036591
E06000010	Kingston upon Hull, City of	2021	LTnursing	10	5	5	no	yes	yes	1.62376	0.41116	0.247081	0.143813	0.200074	0.0407931	0.036591
E06000011	East Riding of Yorkshire	2020	LTcommunity	635	355	280	no	no	no	1.86235	0.90631	0.264192	0.112073	0.0945096	0.0267844	0.0235589
E06000011	East Riding of Yorkshire	2020	NCsignposted	7820	4480	3340	no	no	no	1.86235	0.90631	0.264192	0.112073	0.0945096	0.0267844	0.0235589
E06000011	East Riding of Yorkshire	2020	NCother	2585	1505	1080	no	no	no	1.86235	0.90631	0.264192	0.112073	0.0945096	0.0267844	0.0235589
E06000011	East Riding of Yorkshire	2020	STmax	70	35	35	no	no	no	1.86235	0.90631	0.264192	0.112073	0.0945096	0.0267844	0.0235589
E06000011	East Riding of Yorkshire	2020	LTresidential	420	210	210	no	no	no	1.86235	0.90631	0.264192	0.112073	0.0945096	0.0267844	0.0235589
E06000011	East Riding of Yorkshire	2020	LLsupport	10100	5600	4500	no	no	no	1.86235	0.90631	0.264192	0.112073	0.0945096	0.0267844	0.0235589
E06000011	East Riding of Yorkshire	2020	LTnursing	10	5	5	no	no	no	1.86235	0.90631	0.264192	0.112073	0.0945096	0.0267844	0.0235589
E06000011	East Riding of Yorkshire	2020	STother	540	285	255	no	no	no	1.86235	0.90631	0.264192	0.112073	0.0945096	0.0267844	0.0235589
E06000011	East Riding of Yorkshire	2021	LTnursing	10	5	5	no	no	no	1.87471	0.91065	0.266107	0.11114	0.0898891	0.0259046	0.0235663
E06000011	East Riding of Yorkshire	2021	NCother	2350	1365	985	no	no	no	1.87471	0.91065	0.266107	0.11114	0.0898891	0.0259046	0.0235663
E06000011	East Riding of Yorkshire	2021	NCsignposted	7300	4160	3140	no	no	no	1.87471	0.91065	0.266107	0.11114	0.0898891	0.0259046	0.0235663
E06000011	East Riding of Yorkshire	2021	STmax	190	100	90	no	no	no	1.87471	0.91065	0.266107	0.11114	0.0898891	0.0259046	0.0235663
E06000011	East Riding of Yorkshire	2021	STother	380	205	175	no	no	no	1.87471	0.91065	0.266107	0.11114	0.0898891	0.0259046	0.0235663
E06000011	East Riding of Yorkshire	2021	LTresidential	520	265	255	no	no	no	1.87471	0.91065	0.266107	0.11114	0.0898891	0.0259046	0.0235663
E06000011	East Riding of Yorkshire	2021	LTcommunity	840	465	375	no	no	no	1.87471	0.91065	0.266107	0.11114	0.0898891	0.0259046	0.0235663
E06000011	East Riding of Yorkshire	2021	LLsupport	9730	5480	4250	no	no	no	1.87471	0.91065	0.266107	0.11114	0.0898891	0.0259046	0.0235663
E06000012	North East Lincolnshire	2020	NCother	7025	4495	2530	no	yes	no	0.89927	0.33258	0.280023	0.144537	0.149648	0.0366604	0.0388232
E06000012	North East Lincolnshire	2020	STmax	150	85	65	no	yes	no	0.89927	0.33258	0.280023	0.144537	0.149648	0.0366604	0.0388232
E06000012	North East Lincolnshire	2020	STother	0	0	0	no	yes	no	0.89927	0.33258	0.280023	0.144537	0.149648	0.0366604	0.0388232
E06000012	North East Lincolnshire	2020	LTnursing	0	0	0	no	yes	no	0.89927	0.33258	0.280023	0.144537	0.149648	0.0366604	0.0388232
E06000012	North East Lincolnshire	2020	LTresidential	10	5	5	no	yes	no	0.89927	0.33258	0.280023	0.144537	0.149648	0.0366604	0.0388232
E06000012	North East Lincolnshire	2020	NCsignposted	1465	875	590	no	yes	no	0.89927	0.33258	0.280023	0.144537	0.149648	0.0366604	0.0388232
E06000012	North East Lincolnshire	2020	LTcommunity	1670	880	790	no	yes	no	0.89927	0.33258	0.280023	0.144537	0.149648	0.0366604	0.0388232
E06000012	North East Lincolnshire	2020	LLsupport	1775	975	800	no	yes	no	0.89927	0.33258	0.280023	0.144537	0.149648	0.0366604	0.0388232
E06000012	North East Lincolnshire	2021	LLsupport	1750	945	805	no	yes	no	0.89449	0.3304	0.27391	0.14403	0.141525	0.0350787	0.0393381
E06000012	North East Lincolnshire	2021	NCother	6350	3890	2460	no	yes	no	0.89449	0.3304	0.27391	0.14403	0.141525	0.0350787	0.0393381
E06000012	North East Lincolnshire	2021	NCsignposted	1465	895	570	no	yes	no	0.89449	0.3304	0.27391	0.14403	0.141525	0.0350787	0.0393381
E06000012	North East Lincolnshire	2021	STother	0	0	0	no	yes	no	0.89449	0.3304	0.27391	0.14403	0.141525	0.0350787	0.0393381
E06000012	North East Lincolnshire	2021	LTnursing	0	0	0	no	yes	no	0.89449	0.3304	0.27391	0.14403	0.141525	0.0350787	0.0393381
E06000012	North East Lincolnshire	2021	STmax	210	115	95	no	yes	no	0.89449	0.3304	0.27391	0.14403	0.141525	0.0350787	0.0393381
E06000012	North East Lincolnshire	2021	LTcommunity	1125	605	520	no	yes	no	0.89449	0.3304	0.27391	0.14403	0.141525	0.0350787	0.0393381
E06000012	North East Lincolnshire	2021	LTresidential	35	20	15	no	yes	no	0.89449	0.3304	0.27391	0.14403	0.141525	0.0350787	0.0393381
E06000013	North Lincolnshire	2020	NCsignposted	4160	2435	1725	no	yes	yes	0.98059	0.37294	0.257923	0.12921	0.118216	0.0319891	0.0302573
E06000013	North Lincolnshire	2020	LLsupport	5605	3130	2475	no	yes	yes	0.98059	0.37294	0.257923	0.12921	0.118216	0.0319891	0.0302573
E06000013	North Lincolnshire	2020	LTresidential	30	15	15	no	yes	yes	0.98059	0.37294	0.257923	0.12921	0.118216	0.0319891	0.0302573
E06000013	North Lincolnshire	2020	STother	80	45	35	no	yes	yes	0.98059	0.37294	0.257923	0.12921	0.118216	0.0319891	0.0302573
E06000013	North Lincolnshire	2020	LTnursing	0	0	0	no	yes	yes	0.98059	0.37294	0.257923	0.12921	0.118216	0.0319891	0.0302573
E06000013	North Lincolnshire	2020	LTcommunity	110	60	50	no	yes	yes	0.98059	0.37294	0.257923	0.12921	0.118216	0.0319891	0.0302573
E06000013	North Lincolnshire	2020	STmax	945	545	400	no	yes	yes	0.98059	0.37294	0.257923	0.12921	0.118216	0.0319891	0.0302573
E06000013	North Lincolnshire	2020	NCother	420	325	95	no	yes	yes	0.98059	0.37294	0.257923	0.12921	0.118216	0.0319891	0.0302573
E06000013	North Lincolnshire	2021	LTnursing	0	0	0	no	yes	yes	0.96639	0.37516	0.260742	0.129818	0.111393	0.0313866	0.0308131
E06000013	North Lincolnshire	2021	LTresidential	20	10	10	no	yes	yes	0.96639	0.37516	0.260742	0.129818	0.111393	0.0313866	0.0308131
E06000013	North Lincolnshire	2021	STmax	930	555	375	no	yes	yes	0.96639	0.37516	0.260742	0.129818	0.111393	0.0313866	0.0308131
E06000013	North Lincolnshire	2021	LTcommunity	60	35	25	no	yes	yes	0.96639	0.37516	0.260742	0.129818	0.111393	0.0313866	0.0308131
E06000013	North Lincolnshire	2021	NCsignposted	7005	4270	2735	no	yes	yes	0.96639	0.37516	0.260742	0.129818	0.111393	0.0313866	0.0308131
E06000013	North Lincolnshire	2021	LLsupport	7870	4490	3380	no	yes	yes	0.96639	0.37516	0.260742	0.129818	0.111393	0.0313866	0.0308131
E06000013	North Lincolnshire	2021	STother	190	100	90	no	yes	yes	0.96639	0.37516	0.260742	0.129818	0.111393	0.0313866	0.0308131
E06000013	North Lincolnshire	2021	NCother	55	45	10	no	yes	yes	0.96639	0.37516	0.260742	0.129818	0.111393	0.0313866	0.0308131
E06000014	York	2020	LTcommunity	310	175	135	yes	no	no	1.31829	0.38874	0.293281	0.116935	0.0803751	0.0172738	0.0124309
E06000014	York	2020	LTresidential	100	50	50	yes	no	no	1.31829	0.38874	0.293281	0.116935	0.0803751	0.0172738	0.0124309
E06000014	York	2020	STmax	205	105	100	yes	no	no	1.31829	0.38874	0.293281	0.116935	0.0803751	0.0172738	0.0124309
E06000014	York	2020	NCother	2510	1460	1050	yes	no	no	1.31829	0.38874	0.293281	0.116935	0.0803751	0.0172738	0.0124309
E06000014	York	2020	LTnursing	20	10	10	yes	no	no	1.31829	0.38874	0.293281	0.116935	0.0803751	0.0172738	0.0124309
E06000014	York	2020	NCsignposted	710	435	275	yes	no	no	1.31829	0.38874	0.293281	0.116935	0.0803751	0.0172738	0.0124309
E06000014	York	2020	LLsupport	880	515	365	yes	no	no	1.31829	0.38874	0.293281	0.116935	0.0803751	0.0172738	0.0124309
E06000014	York	2020	STother	255	155	100	yes	no	no	1.31829	0.38874	0.293281	0.116935	0.0803751	0.0172738	0.0124309
E06000014	York	2021	NCother	2890	1705	1185	yes	no	no	1.24806	0.39	0.284718	0.117192	0.0754744	0.016891	0.0134268
E06000014	York	2021	STmax	280	145	135	yes	no	no	1.24806	0.39	0.284718	0.117192	0.0754744	0.016891	0.0134268
E06000014	York	2021	STother	330	190	140	yes	no	no	1.24806	0.39	0.284718	0.117192	0.0754744	0.016891	0.0134268
E06000014	York	2021	LTcommunity	180	105	75	yes	no	no	1.24806	0.39	0.284718	0.117192	0.0754744	0.016891	0.0134268
E06000014	York	2021	LTresidential	40	20	20	yes	no	no	1.24806	0.39	0.284718	0.117192	0.0754744	0.016891	0.0134268
E06000014	York	2021	LLsupport	1105	665	440	yes	no	no	1.24806	0.39	0.284718	0.117192	0.0754744	0.016891	0.0134268
E06000014	York	2021	NCsignposted	610	370	240	yes	no	no	1.24806	0.39	0.284718	0.117192	0.0754744	0.016891	0.0134268
E06000014	York	2021	LTnursing	10	5	5	yes	no	no	1.24806	0.39	0.284718	0.117192	0.0754744	0.016891	0.0134268
E06000015	Derby	2020	LTresidential	55	30	25	yes	no	no	1.51174	0.42361	0.296995	0.13457	0.142873	0.0279561	0.0340882
E06000015	Derby	2020	NCsignposted	3235	2150	1085	yes	no	no	1.51174	0.42361	0.296995	0.13457	0.142873	0.0279561	0.0340882
E06000015	Derby	2020	STother	285	180	105	yes	no	no	1.51174	0.42361	0.296995	0.13457	0.142873	0.0279561	0.0340882
E06000015	Derby	2020	LLsupport	615	345	270	yes	no	no	1.51174	0.42361	0.296995	0.13457	0.142873	0.0279561	0.0340882
E06000015	Derby	2020	STmax	30	15	15	yes	no	no	1.51174	0.42361	0.296995	0.13457	0.142873	0.0279561	0.0340882
E06000015	Derby	2020	NCother	5130	3255	1875	yes	no	no	1.51174	0.42361	0.296995	0.13457	0.142873	0.0279561	0.0340882
E06000015	Derby	2020	LTcommunity	1060	590	470	yes	no	no	1.51174	0.42361	0.296995	0.13457	0.142873	0.0279561	0.0340882
E06000015	Derby	2020	LTnursing	40	20	20	yes	no	no	1.51174	0.42361	0.296995	0.13457	0.142873	0.0279561	0.0340882
E06000015	Derby	2021	LTcommunity	710	400	310	yes	no	no	1.55873	0.43052	0.285631	0.131632	0.13407	0.0269964	0.0337502
E06000015	Derby	2021	STmax	205	105	100	yes	no	no	1.55873	0.43052	0.285631	0.131632	0.13407	0.0269964	0.0337502
E06000015	Derby	2021	LTresidential	80	40	40	yes	no	no	1.55873	0.43052	0.285631	0.131632	0.13407	0.0269964	0.0337502
E06000015	Derby	2021	STother	10	5	5	yes	no	no	1.55873	0.43052	0.285631	0.131632	0.13407	0.0269964	0.0337502
E06000015	Derby	2021	NCother	5415	3620	1795	yes	no	no	1.55873	0.43052	0.285631	0.131632	0.13407	0.0269964	0.0337502
E06000015	Derby	2021	NCsignposted	3900	2550	1350	yes	no	no	1.55873	0.43052	0.285631	0.131632	0.13407	0.0269964	0.0337502
E06000015	Derby	2021	LLsupport	775	465	310	yes	no	no	1.55873	0.43052	0.285631	0.131632	0.13407	0.0269964	0.0337502
E06000015	Derby	2021	LTnursing	55	30	25	yes	no	no	1.55873	0.43052	0.285631	0.131632	0.13407	0.0269964	0.0337502
E06000016	Leicester	2020	LLsupport	1010	585	425	no	no	no	2.19435	0.43602	0.26735	0.143267	0.252202	0.03505	0.0303381
E06000016	Leicester	2020	STmax	585	380	205	no	no	no	2.19435	0.43602	0.26735	0.143267	0.252202	0.03505	0.0303381
E06000016	Leicester	2020	NCother	4340	2835	1505	no	no	no	2.19435	0.43602	0.26735	0.143267	0.252202	0.03505	0.0303381
E06000016	Leicester	2020	STother	390	230	160	no	no	no	2.19435	0.43602	0.26735	0.143267	0.252202	0.03505	0.0303381
E06000016	Leicester	2020	LTresidential	35	20	15	no	no	no	2.19435	0.43602	0.26735	0.143267	0.252202	0.03505	0.0303381
E06000016	Leicester	2020	NCsignposted	5525	3625	1900	no	no	no	2.19435	0.43602	0.26735	0.143267	0.252202	0.03505	0.0303381
E06000016	Leicester	2020	LTcommunity	840	495	345	no	no	no	2.19435	0.43602	0.26735	0.143267	0.252202	0.03505	0.0303381
E06000016	Leicester	2020	LTnursing	0	0	0	no	no	no	2.19435	0.43602	0.26735	0.143267	0.252202	0.03505	0.0303381
E06000016	Leicester	2021	LTcommunity	1060	625	435	no	no	no	2.29475	0.43791	0.250782	0.141193	0.24179	0.034402	0.0296427
E06000016	Leicester	2021	NCsignposted	5830	3765	2065	no	no	no	2.29475	0.43791	0.250782	0.141193	0.24179	0.034402	0.0296427
E06000016	Leicester	2021	LTresidential	45	25	20	no	no	no	2.29475	0.43791	0.250782	0.141193	0.24179	0.034402	0.0296427
E06000016	Leicester	2021	LTnursing	0	0	0	no	no	no	2.29475	0.43791	0.250782	0.141193	0.24179	0.034402	0.0296427
E06000016	Leicester	2021	NCother	4485	2920	1565	no	no	no	2.29475	0.43791	0.250782	0.141193	0.24179	0.034402	0.0296427
E06000016	Leicester	2021	STother	360	210	150	no	no	no	2.29475	0.43791	0.250782	0.141193	0.24179	0.034402	0.0296427
E06000016	Leicester	2021	LLsupport	2135	1190	945	no	no	no	2.29475	0.43791	0.250782	0.141193	0.24179	0.034402	0.0296427
E06000016	Leicester	2021	STmax	605	405	200	no	no	no	2.29475	0.43791	0.250782	0.141193	0.24179	0.034402	0.0296427
E06000017	Rutland	2020	LTcommunity	205	110	95	no	no	no	0.21933	0.10345	0.277235	0.101619	0.0556066	0.0169406	0.0143847
E06000017	Rutland	2020	LTnursing	0	0	0	no	no	no	0.21933	0.10345	0.277235	0.101619	0.0556066	0.0169406	0.0143847
E06000017	Rutland	2020	STmax	105	55	50	no	no	no	0.21933	0.10345	0.277235	0.101619	0.0556066	0.0169406	0.0143847
E06000017	Rutland	2020	LLsupport	510	275	235	no	no	no	0.21933	0.10345	0.277235	0.101619	0.0556066	0.0169406	0.0143847
E06000017	Rutland	2020	NCother	895	490	405	no	no	no	0.21933	0.10345	0.277235	0.101619	0.0556066	0.0169406	0.0143847
E06000017	Rutland	2020	NCsignposted	705	390	315	no	no	no	0.21933	0.10345	0.277235	0.101619	0.0556066	0.0169406	0.0143847
E06000017	Rutland	2020	LTresidential	30	15	15	no	no	no	0.21933	0.10345	0.277235	0.101619	0.0556066	0.0169406	0.0143847
E06000017	Rutland	2020	STother	0	0	0	no	no	no	0.21933	0.10345	0.277235	0.101619	0.0556066	0.0169406	0.0143847
E06000017	Rutland	2021	STother	80	45	35	no	no	no	0.22567	0.10386	0.280666	0.101868	0.0518727	0.0163923	0.0143129
E06000017	Rutland	2021	LTresidential	40	20	20	no	no	no	0.22567	0.10386	0.280666	0.101868	0.0518727	0.0163923	0.0143129
E06000017	Rutland	2021	STmax	90	50	40	no	no	no	0.22567	0.10386	0.280666	0.101868	0.0518727	0.0163923	0.0143129
E06000017	Rutland	2021	LLsupport	220	120	100	no	no	no	0.22567	0.10386	0.280666	0.101868	0.0518727	0.0163923	0.0143129
E06000017	Rutland	2021	NCother	1120	620	500	no	no	no	0.22567	0.10386	0.280666	0.101868	0.0518727	0.0163923	0.0143129
E06000017	Rutland	2021	NCsignposted	1110	610	500	no	no	no	0.22567	0.10386	0.280666	0.101868	0.0518727	0.0163923	0.0143129
E06000017	Rutland	2021	LTcommunity	125	70	55	no	no	no	0.22567	0.10386	0.280666	0.101868	0.0518727	0.0163923	0.0143129
E06000017	Rutland	2021	LTnursing	0	0	0	no	no	no	0.22567	0.10386	0.280666	0.101868	0.0518727	0.0163923	0.0143129
E06000018	Nottingham	2020	LTresidential	190	105	85	no	no	no	2.21324	0.39125	0.27338	0.135744	0.200549	0.0336358	0.0297381
E06000018	Nottingham	2020	LLsupport	2170	1445	725	no	no	no	2.21324	0.39125	0.27338	0.135744	0.200549	0.0336358	0.0297381
E06000018	Nottingham	2020	STother	325	240	85	no	no	no	2.21324	0.39125	0.27338	0.135744	0.200549	0.0336358	0.0297381
E06000018	Nottingham	2020	LTcommunity	1165	725	440	no	no	no	2.21324	0.39125	0.27338	0.135744	0.200549	0.0336358	0.0297381
E06000018	Nottingham	2020	LTnursing	60	30	30	no	no	no	2.21324	0.39125	0.27338	0.135744	0.200549	0.0336358	0.0297381
E06000018	Nottingham	2020	NCother	4250	3235	1015	no	no	no	2.21324	0.39125	0.27338	0.135744	0.200549	0.0336358	0.0297381
E06000018	Nottingham	2020	STmax	1555	860	695	no	no	no	2.21324	0.39125	0.27338	0.135744	0.200549	0.0336358	0.0297381
E06000018	Nottingham	2020	NCsignposted	8610	5630	2980	no	no	no	2.21324	0.39125	0.27338	0.135744	0.200549	0.0336358	0.0297381
E06000018	Nottingham	2021	STother	385	270	115	no	no	no	2.09982	0.38098	0.272166	0.136667	0.19566	0.0338272	0.0317099
E06000018	Nottingham	2021	LTresidential	245	135	110	no	no	no	2.09982	0.38098	0.272166	0.136667	0.19566	0.0338272	0.0317099
E06000018	Nottingham	2021	LTcommunity	1145	710	435	no	no	no	2.09982	0.38098	0.272166	0.136667	0.19566	0.0338272	0.0317099
E06000018	Nottingham	2021	LTnursing	70	35	35	no	no	no	2.09982	0.38098	0.272166	0.136667	0.19566	0.0338272	0.0317099
E06000018	Nottingham	2021	NCother	5350	3990	1360	no	no	no	2.09982	0.38098	0.272166	0.136667	0.19566	0.0338272	0.0317099
E06000018	Nottingham	2021	NCsignposted	8155	5350	2805	no	no	no	2.09982	0.38098	0.272166	0.136667	0.19566	0.0338272	0.0317099
E06000018	Nottingham	2021	STmax	1350	745	605	no	no	no	2.09982	0.38098	0.272166	0.136667	0.19566	0.0338272	0.0317099
E06000018	Nottingham	2021	LLsupport	2510	1740	770	no	no	no	2.09982	0.38098	0.272166	0.136667	0.19566	0.0338272	0.0317099
E06000019	Herefordshire, County of	2020	LTcommunity	390	220	170	no	no	no	1.07273	0.48458	0.270296	0.108868	0.0901141	0.0194705	0.0207112
E06000019	Herefordshire, County of	2020	STother	0	0	0	no	no	no	1.07273	0.48458	0.270296	0.108868	0.0901141	0.0194705	0.0207112
E06000019	Herefordshire, County of	2020	LLsupport	2330	1300	1030	no	no	no	1.07273	0.48458	0.270296	0.108868	0.0901141	0.0194705	0.0207112
E06000019	Herefordshire, County of	2020	NCsignposted	1315	725	590	no	no	no	1.07273	0.48458	0.270296	0.108868	0.0901141	0.0194705	0.0207112
E06000019	Herefordshire, County of	2020	STmax	545	285	260	no	no	no	1.07273	0.48458	0.270296	0.108868	0.0901141	0.0194705	0.0207112
E06000019	Herefordshire, County of	2020	LTnursing	40	20	20	no	no	no	1.07273	0.48458	0.270296	0.108868	0.0901141	0.0194705	0.0207112
E06000019	Herefordshire, County of	2020	LTresidential	90	45	45	no	no	no	1.07273	0.48458	0.270296	0.108868	0.0901141	0.0194705	0.0207112
E06000019	Herefordshire, County of	2020	NCother	1110	610	500	no	no	no	1.07273	0.48458	0.270296	0.108868	0.0901141	0.0194705	0.0207112
E06000019	Herefordshire, County of	2021	LTcommunity	385	220	165	no	no	no	1.03069	0.4888	0.27365	0.1085	0.0845796	0.0187449	0.0217718
E06000019	Herefordshire, County of	2021	LTnursing	65	35	30	no	no	no	1.03069	0.4888	0.27365	0.1085	0.0845796	0.0187449	0.0217718
E06000019	Herefordshire, County of	2021	LTresidential	70	35	35	no	no	no	1.03069	0.4888	0.27365	0.1085	0.0845796	0.0187449	0.0217718
E06000019	Herefordshire, County of	2021	STmax	320	165	155	no	no	no	1.03069	0.4888	0.27365	0.1085	0.0845796	0.0187449	0.0217718
E06000019	Herefordshire, County of	2021	NCsignposted	1145	640	505	no	no	no	1.03069	0.4888	0.27365	0.1085	0.0845796	0.0187449	0.0217718
E06000019	Herefordshire, County of	2021	LLsupport	2440	1350	1090	no	no	no	1.03069	0.4888	0.27365	0.1085	0.0845796	0.0187449	0.0217718
E06000019	Herefordshire, County of	2021	STother	40	20	20	no	no	no	1.03069	0.4888	0.27365	0.1085	0.0845796	0.0187449	0.0217718
E06000019	Herefordshire, County of	2021	NCother	1850	980	870	no	no	no	1.03069	0.4888	0.27365	0.1085	0.0845796	0.0187449	0.0217718
E06000020	Telford and Wrekin	2020	LTresidential	80	40	40	no	no	no	1.05628	0.31739	0.236271	0.141632	0.141175	0.041408	0.0350617
E06000020	Telford and Wrekin	2020	LLsupport	1275	765	510	no	no	no	1.05628	0.31739	0.236271	0.141632	0.141175	0.041408	0.0350617
E06000020	Telford and Wrekin	2020	NCsignposted	385	290	95	no	no	no	1.05628	0.31739	0.236271	0.141632	0.141175	0.041408	0.0350617
E06000020	Telford and Wrekin	2020	LTnursing	40	20	20	no	no	no	1.05628	0.31739	0.236271	0.141632	0.141175	0.041408	0.0350617
E06000020	Telford and Wrekin	2020	STother	1180	720	460	no	no	no	1.05628	0.31739	0.236271	0.141632	0.141175	0.041408	0.0350617
E06000020	Telford and Wrekin	2020	LTcommunity	615	375	240	no	no	no	1.05628	0.31739	0.236271	0.141632	0.141175	0.041408	0.0350617
E06000020	Telford and Wrekin	2020	NCother	3085	2075	1010	no	no	no	1.05628	0.31739	0.236271	0.141632	0.141175	0.041408	0.0350617
E06000020	Telford and Wrekin	2020	STmax	310	165	145	no	no	no	1.05628	0.31739	0.236271	0.141632	0.141175	0.041408	0.0350617
E06000020	Telford and Wrekin	2021	LLsupport	1225	730	495	no	no	no	1.09266	0.32973	0.241955	0.137461	0.130016	0.0392594	0.0346425
E06000020	Telford and Wrekin	2021	STmax	335	180	155	no	no	no	1.09266	0.32973	0.241955	0.137461	0.130016	0.0392594	0.0346425
E06000020	Telford and Wrekin	2021	LTresidential	50	25	25	no	no	no	1.09266	0.32973	0.241955	0.137461	0.130016	0.0392594	0.0346425
E06000020	Telford and Wrekin	2021	LTnursing	50	25	25	no	no	no	1.09266	0.32973	0.241955	0.137461	0.130016	0.0392594	0.0346425
E06000020	Telford and Wrekin	2021	STother	830	510	320	no	no	no	1.09266	0.32973	0.241955	0.137461	0.130016	0.0392594	0.0346425
E06000020	Telford and Wrekin	2021	LTcommunity	455	290	165	no	no	no	1.09266	0.32973	0.241955	0.137461	0.130016	0.0392594	0.0346425
E06000020	Telford and Wrekin	2021	NCsignposted	305	215	90	no	no	no	1.09266	0.32973	0.241955	0.137461	0.130016	0.0392594	0.0346425
E06000020	Telford and Wrekin	2021	NCother	2940	1985	955	no	no	no	1.09266	0.32973	0.241955	0.137461	0.130016	0.0392594	0.0346425
E06000021	Stoke-on-Trent	2020	LLsupport	1965	1240	725	no	no	no	1.50401	0.44414	0.248458	0.137355	0.159195	0.0355519	0.0347189
E06000021	Stoke-on-Trent	2020	NCother	6080	3040	3040	no	no	no	1.50401	0.44414	0.248458	0.137355	0.159195	0.0355519	0.0347189
E06000021	Stoke-on-Trent	2020	LTcommunity	1675	925	750	no	no	no	1.50401	0.44414	0.248458	0.137355	0.159195	0.0355519	0.0347189
E06000021	Stoke-on-Trent	2020	LTresidential	150	80	70	no	no	no	1.50401	0.44414	0.248458	0.137355	0.159195	0.0355519	0.0347189
E06000021	Stoke-on-Trent	2020	STother	535	320	215	no	no	no	1.50401	0.44414	0.248458	0.137355	0.159195	0.0355519	0.0347189
E06000021	Stoke-on-Trent	2020	NCsignposted	1185	785	400	no	no	no	1.50401	0.44414	0.248458	0.137355	0.159195	0.0355519	0.0347189
E06000021	Stoke-on-Trent	2020	LTnursing	115	60	55	no	no	no	1.50401	0.44414	0.248458	0.137355	0.159195	0.0355519	0.0347189
E06000021	Stoke-on-Trent	2020	STmax	335	185	150	no	no	no	1.50401	0.44414	0.248458	0.137355	0.159195	0.0355519	0.0347189
E06000021	Stoke-on-Trent	2021	NCother	0	0	0	no	no	no	1.51812	0.44568	0.257068	0.135748	0.149816	0.0344193	0.0349989
E06000021	Stoke-on-Trent	2021	LTresidential	160	85	75	no	no	no	1.51812	0.44568	0.257068	0.135748	0.149816	0.0344193	0.0349989
E06000021	Stoke-on-Trent	2021	LLsupport	2110	1290	820	no	no	no	1.51812	0.44568	0.257068	0.135748	0.149816	0.0344193	0.0349989
E06000021	Stoke-on-Trent	2021	LTnursing	120	60	60	no	no	no	1.51812	0.44568	0.257068	0.135748	0.149816	0.0344193	0.0349989
E06000021	Stoke-on-Trent	2021	LTcommunity	1020	570	450	no	no	no	1.51812	0.44568	0.257068	0.135748	0.149816	0.0344193	0.0349989
E06000021	Stoke-on-Trent	2021	STother	405	265	140	no	no	no	1.51812	0.44568	0.257068	0.135748	0.149816	0.0344193	0.0349989
E06000021	Stoke-on-Trent	2021	STmax	375	225	150	no	no	no	1.51812	0.44568	0.257068	0.135748	0.149816	0.0344193	0.0349989
E06000021	Stoke-on-Trent	2021	NCsignposted	1235	840	395	no	no	no	1.51812	0.44568	0.257068	0.135748	0.149816	0.0344193	0.0349989
E06000022	Bath and North East Somerset	2020	LTresidential	70	35	35	yes	no	no	1.18775	0.36991	0.291395	0.114967	0.0831824	0.0159566	0.0146685
E06000022	Bath and North East Somerset	2020	STmax	495	285	210	yes	no	no	1.18775	0.36991	0.291395	0.114967	0.0831824	0.0159566	0.0146685
E06000022	Bath and North East Somerset	2020	LTnursing	90	45	45	yes	no	no	1.18775	0.36991	0.291395	0.114967	0.0831824	0.0159566	0.0146685
E06000022	Bath and North East Somerset	2020	LLsupport	1055	585	470	yes	no	no	1.18775	0.36991	0.291395	0.114967	0.0831824	0.0159566	0.0146685
E06000022	Bath and North East Somerset	2020	LTcommunity	450	260	190	yes	no	no	1.18775	0.36991	0.291395	0.114967	0.0831824	0.0159566	0.0146685
E06000022	Bath and North East Somerset	2020	NCsignposted	335	200	135	yes	no	no	1.18775	0.36991	0.291395	0.114967	0.0831824	0.0159566	0.0146685
E06000022	Bath and North East Somerset	2020	NCother	2030	1125	905	yes	no	no	1.18775	0.36991	0.291395	0.114967	0.0831824	0.0159566	0.0146685
E06000022	Bath and North East Somerset	2020	STother	145	80	65	yes	no	no	1.18775	0.36991	0.291395	0.114967	0.0831824	0.0159566	0.0146685
E06000022	Bath and North East Somerset	2021	NCsignposted	350	215	135	yes	no	no	1.15934	0.37732	0.290629	0.111411	0.0791503	0.01508	0.015539
E06000022	Bath and North East Somerset	2021	LTcommunity	375	230	145	yes	no	no	1.15934	0.37732	0.290629	0.111411	0.0791503	0.01508	0.015539
E06000022	Bath and North East Somerset	2021	LTnursing	80	40	40	yes	no	no	1.15934	0.37732	0.290629	0.111411	0.0791503	0.01508	0.015539
E06000022	Bath and North East Somerset	2021	NCother	1915	1095	820	yes	no	no	1.15934	0.37732	0.290629	0.111411	0.0791503	0.01508	0.015539
E06000022	Bath and North East Somerset	2021	STmax	85	45	40	yes	no	no	1.15934	0.37732	0.290629	0.111411	0.0791503	0.01508	0.015539
E06000022	Bath and North East Somerset	2021	LTresidential	105	55	50	yes	no	no	1.15934	0.37732	0.290629	0.111411	0.0791503	0.01508	0.015539
E06000022	Bath and North East Somerset	2021	LLsupport	1180	670	510	yes	no	no	1.15934	0.37732	0.290629	0.111411	0.0791503	0.01508	0.015539
E06000022	Bath and North East Somerset	2021	STother	130	70	60	yes	no	no	1.15934	0.37732	0.290629	0.111411	0.0791503	0.01508	0.015539
E06000023	Bristol, City of	2020	LTnursing	470	240	230	no	no	no	3.0108	0.60274	0.288333	0.143603	0.145622	0.0285903	0.0201516
E06000023	Bristol, City of	2020	LLsupport	1655	1100	555	no	no	no	3.0108	0.60274	0.288333	0.143603	0.145622	0.0285903	0.0201516
E06000023	Bristol, City of	2020	NCother	5900	4360	1540	no	no	no	3.0108	0.60274	0.288333	0.143603	0.145622	0.0285903	0.0201516
E06000023	Bristol, City of	2020	STmax	2820	1525	1295	no	no	no	3.0108	0.60274	0.288333	0.143603	0.145622	0.0285903	0.0201516
E06000023	Bristol, City of	2020	NCsignposted	3930	2585	1345	no	no	no	3.0108	0.60274	0.288333	0.143603	0.145622	0.0285903	0.0201516
E06000023	Bristol, City of	2020	LTresidential	165	95	70	no	no	no	3.0108	0.60274	0.288333	0.143603	0.145622	0.0285903	0.0201516
E06000023	Bristol, City of	2020	LTcommunity	1140	730	410	no	no	no	3.0108	0.60274	0.288333	0.143603	0.145622	0.0285903	0.0201516
E06000023	Bristol, City of	2020	STother	375	255	120	no	no	no	3.0108	0.60274	0.288333	0.143603	0.145622	0.0285903	0.0201516
E06000023	Bristol, City of	2021	LTcommunity	895	590	305	no	no	no	3.09738	0.60991	0.271679	0.136475	0.136045	0.0270942	0.0194947
E06000023	Bristol, City of	2021	NCsignposted	4235	2780	1455	no	no	no	3.09738	0.60991	0.271679	0.136475	0.136045	0.0270942	0.0194947
E06000023	Bristol, City of	2021	STmax	2365	1275	1090	no	no	no	3.09738	0.60991	0.271679	0.136475	0.136045	0.0270942	0.0194947
E06000023	Bristol, City of	2021	LTnursing	490	250	240	no	no	no	3.09738	0.60991	0.271679	0.136475	0.136045	0.0270942	0.0194947
E06000023	Bristol, City of	2021	LLsupport	1395	910	485	no	no	no	3.09738	0.60991	0.271679	0.136475	0.136045	0.0270942	0.0194947
E06000023	Bristol, City of	2021	NCother	6680	4905	1775	no	no	no	3.09738	0.60991	0.271679	0.136475	0.136045	0.0270942	0.0194947
E06000023	Bristol, City of	2021	STother	925	630	295	no	no	no	3.09738	0.60991	0.271679	0.136475	0.136045	0.0270942	0.0194947
E06000023	Bristol, City of	2021	LTresidential	160	90	70	no	no	no	3.09738	0.60991	0.271679	0.136475	0.136045	0.0270942	0.0194947
E06000024	North Somerset	2020	LLsupport	2735	1535	1200	no	no	yes	1.17646	0.52003	0.282541	0.119229	0.0883266	0.0206575	0.0199858
E06000024	North Somerset	2020	NCother	4945	3000	1945	no	no	yes	1.17646	0.52003	0.282541	0.119229	0.0883266	0.0206575	0.0199858
E06000024	North Somerset	2020	STother	135	75	60	no	no	yes	1.17646	0.52003	0.282541	0.119229	0.0883266	0.0206575	0.0199858
E06000024	North Somerset	2020	LTcommunity	530	305	225	no	no	yes	1.17646	0.52003	0.282541	0.119229	0.0883266	0.0206575	0.0199858
E06000024	North Somerset	2020	LTnursing	40	20	20	no	no	yes	1.17646	0.52003	0.282541	0.119229	0.0883266	0.0206575	0.0199858
E06000024	North Somerset	2020	LTresidential	105	55	50	no	no	yes	1.17646	0.52003	0.282541	0.119229	0.0883266	0.0206575	0.0199858
E06000024	North Somerset	2020	STmax	260	145	115	no	no	yes	1.17646	0.52003	0.282541	0.119229	0.0883266	0.0206575	0.0199858
E06000024	North Somerset	2020	NCsignposted	6780	4010	2770	no	no	yes	1.17646	0.52003	0.282541	0.119229	0.0883266	0.0206575	0.0199858
E06000024	North Somerset	2021	LTcommunity	330	200	130	no	no	yes	1.20272	0.52198	0.283114	0.118616	0.0836047	0.0202738	0.0197324
E06000024	North Somerset	2021	LTresidential	95	50	45	no	no	yes	1.20272	0.52198	0.283114	0.118616	0.0836047	0.0202738	0.0197324
E06000024	North Somerset	2021	STother	210	110	100	no	no	yes	1.20272	0.52198	0.283114	0.118616	0.0836047	0.0202738	0.0197324
E06000024	North Somerset	2021	NCother	3465	1970	1495	no	no	yes	1.20272	0.52198	0.283114	0.118616	0.0836047	0.0202738	0.0197324
E06000024	North Somerset	2021	LLsupport	3855	2125	1730	no	no	yes	1.20272	0.52198	0.283114	0.118616	0.0836047	0.0202738	0.0197324
E06000024	North Somerset	2021	LTnursing	50	25	25	no	no	yes	1.20272	0.52198	0.283114	0.118616	0.0836047	0.0202738	0.0197324
E06000024	North Somerset	2021	STmax	80	45	35	no	no	yes	1.20272	0.52198	0.283114	0.118616	0.0836047	0.0202738	0.0197324
E06000024	North Somerset	2021	NCsignposted	6135	3445	2690	no	no	yes	1.20272	0.52198	0.283114	0.118616	0.0836047	0.0202738	0.0197324
E06000025	South Gloucestershire	2020	LLsupport	2270	1250	1020	yes	no	no	1.69876	0.54409	0.285725	0.126978	0.0744638	0.0214303	0.0166018
E06000025	South Gloucestershire	2020	LTcommunity	745	440	305	yes	no	no	1.69876	0.54409	0.285725	0.126978	0.0744638	0.0214303	0.0166018
E06000025	South Gloucestershire	2020	STother	295	165	130	yes	no	no	1.69876	0.54409	0.285725	0.126978	0.0744638	0.0214303	0.0166018
E06000025	South Gloucestershire	2020	NCother	1110	650	460	yes	no	no	1.69876	0.54409	0.285725	0.126978	0.0744638	0.0214303	0.0166018
E06000025	South Gloucestershire	2020	STmax	165	90	75	yes	no	no	1.69876	0.54409	0.285725	0.126978	0.0744638	0.0214303	0.0166018
E06000025	South Gloucestershire	2020	LTnursing	50	25	25	yes	no	no	1.69876	0.54409	0.285725	0.126978	0.0744638	0.0214303	0.0166018
E06000025	South Gloucestershire	2020	NCsignposted	3110	1775	1335	yes	no	no	1.69876	0.54409	0.285725	0.126978	0.0744638	0.0214303	0.0166018
E06000025	South Gloucestershire	2020	LTresidential	120	60	60	yes	no	no	1.69876	0.54409	0.285725	0.126978	0.0744638	0.0214303	0.0166018
E06000025	South Gloucestershire	2021	NCsignposted	3545	1995	1550	yes	no	no	1.73303	0.54565	0.282819	0.127353	0.0710987	0.0200403	0.016637
E06000025	South Gloucestershire	2021	NCother	2445	1485	960	yes	no	no	1.73303	0.54565	0.282819	0.127353	0.0710987	0.0200403	0.016637
E06000025	South Gloucestershire	2021	LTcommunity	730	430	300	yes	no	no	1.73303	0.54565	0.282819	0.127353	0.0710987	0.0200403	0.016637
E06000025	South Gloucestershire	2021	LLsupport	3250	1780	1470	yes	no	no	1.73303	0.54565	0.282819	0.127353	0.0710987	0.0200403	0.016637
E06000025	South Gloucestershire	2021	STmax	20	10	10	yes	no	no	1.73303	0.54565	0.282819	0.127353	0.0710987	0.0200403	0.016637
E06000025	South Gloucestershire	2021	STother	230	135	95	yes	no	no	1.73303	0.54565	0.282819	0.127353	0.0710987	0.0200403	0.016637
E06000025	South Gloucestershire	2021	LTresidential	100	50	50	yes	no	no	1.73303	0.54565	0.282819	0.127353	0.0710987	0.0200403	0.016637
E06000025	South Gloucestershire	2021	LTnursing	50	25	25	yes	no	no	1.73303	0.54565	0.282819	0.127353	0.0710987	0.0200403	0.016637
E06000026	Plymouth	2020	LTcommunity	1290	765	525	no	yes	no	1.56534	0.4896	0.276614	0.12211	0.131659	0.0296466	0.0311865
E06000026	Plymouth	2020	LLsupport	1820	1070	750	no	yes	no	1.56534	0.4896	0.276614	0.12211	0.131659	0.0296466	0.0311865
E06000026	Plymouth	2020	LTresidential	170	90	80	no	yes	no	1.56534	0.4896	0.276614	0.12211	0.131659	0.0296466	0.0311865
E06000026	Plymouth	2020	STother	115	70	45	no	yes	no	1.56534	0.4896	0.276614	0.12211	0.131659	0.0296466	0.0311865
E06000026	Plymouth	2020	NCother	4800	3080	1720	no	yes	no	1.56534	0.4896	0.276614	0.12211	0.131659	0.0296466	0.0311865
E06000026	Plymouth	2020	NCsignposted	8035	5030	3005	no	yes	no	1.56534	0.4896	0.276614	0.12211	0.131659	0.0296466	0.0311865
E06000026	Plymouth	2020	LTnursing	70	35	35	no	yes	no	1.56534	0.4896	0.276614	0.12211	0.131659	0.0296466	0.0311865
E06000026	Plymouth	2020	STmax	95	55	40	no	yes	no	1.56534	0.4896	0.276614	0.12211	0.131659	0.0296466	0.0311865
E06000026	Plymouth	2021	LTresidential	155	80	75	no	yes	no	1.60014	0.4929	0.268695	0.120374	0.124833	0.0292605	0.0302255
E06000026	Plymouth	2021	LLsupport	1245	775	470	no	yes	no	1.60014	0.4929	0.268695	0.120374	0.124833	0.0292605	0.0302255
E06000026	Plymouth	2021	STmax	105	55	50	no	yes	no	1.60014	0.4929	0.268695	0.120374	0.124833	0.0292605	0.0302255
E06000026	Plymouth	2021	LTnursing	50	25	25	no	yes	no	1.60014	0.4929	0.268695	0.120374	0.124833	0.0292605	0.0302255
E06000026	Plymouth	2021	NCsignposted	5795	3755	2040	no	yes	no	1.60014	0.4929	0.268695	0.120374	0.124833	0.0292605	0.0302255
E06000026	Plymouth	2021	NCother	4950	3125	1825	no	yes	no	1.60014	0.4929	0.268695	0.120374	0.124833	0.0292605	0.0302255
E06000026	Plymouth	2021	LTcommunity	785	490	295	no	yes	no	1.60014	0.4929	0.268695	0.120374	0.124833	0.0292605	0.0302255
E06000026	Plymouth	2021	STother	90	50	40	no	yes	no	1.60014	0.4929	0.268695	0.120374	0.124833	0.0292605	0.0302255
E06000027	Torbay	2020	LLsupport	1515	870	645	no	no	no	0.7233	0.37143	0.279811	0.139266	0.142423	0.0314393	0.0380444
E06000027	Torbay	2020	NCsignposted	2905	1875	1030	no	no	no	0.7233	0.37143	0.279811	0.139266	0.142423	0.0314393	0.0380444
E06000027	Torbay	2020	LTresidential	140	75	65	no	no	no	0.7233	0.37143	0.279811	0.139266	0.142423	0.0314393	0.0380444
E06000027	Torbay	2020	STother	490	280	210	no	no	no	0.7233	0.37143	0.279811	0.139266	0.142423	0.0314393	0.0380444
E06000027	Torbay	2020	STmax	975	510	465	no	no	no	0.7233	0.37143	0.279811	0.139266	0.142423	0.0314393	0.0380444
E06000027	Torbay	2020	LTnursing	30	15	15	no	no	no	0.7233	0.37143	0.279811	0.139266	0.142423	0.0314393	0.0380444
E06000027	Torbay	2020	LTcommunity	690	385	305	no	no	no	0.7233	0.37143	0.279811	0.139266	0.142423	0.0314393	0.0380444
E06000027	Torbay	2020	NCother	315	205	110	no	no	no	0.7233	0.37143	0.279811	0.139266	0.142423	0.0314393	0.0380444
E06000027	Torbay	2021	LTnursing	70	35	35	no	no	no	0.75577	0.37324	0.279606	0.137921	0.134551	0.0310524	0.0362676
E06000027	Torbay	2021	STmax	1930	1005	925	no	no	no	0.75577	0.37324	0.279606	0.137921	0.134551	0.0310524	0.0362676
E06000027	Torbay	2021	STother	890	510	380	no	no	no	0.75577	0.37324	0.279606	0.137921	0.134551	0.0310524	0.0362676
E06000027	Torbay	2021	NCother	395	235	160	no	no	no	0.75577	0.37324	0.279606	0.137921	0.134551	0.0310524	0.0362676
E06000027	Torbay	2021	LTresidential	210	110	100	no	no	no	0.75577	0.37324	0.279606	0.137921	0.134551	0.0310524	0.0362676
E06000027	Torbay	2021	NCsignposted	2870	1770	1100	no	no	no	0.75577	0.37324	0.279606	0.137921	0.134551	0.0310524	0.0362676
E06000027	Torbay	2021	LTcommunity	1335	755	580	no	no	no	0.75577	0.37324	0.279606	0.137921	0.134551	0.0310524	0.0362676
E06000027	Torbay	2021	LLsupport	3280	1905	1375	no	no	no	0.75577	0.37324	0.279606	0.137921	0.134551	0.0310524	0.0362676
E06000030	Swindon	2020	NCother	85	50	35	no	no	no	1.32914	0.36873	0.262957	0.105782	0.111911	0.0214859	0.0214895
E06000030	Swindon	2020	LTcommunity	250	150	100	no	no	no	1.32914	0.36873	0.262957	0.105782	0.111911	0.0214859	0.0214895
E06000030	Swindon	2020	LLsupport	480	280	200	no	no	no	1.32914	0.36873	0.262957	0.105782	0.111911	0.0214859	0.0214895
E06000030	Swindon	2020	NCsignposted	3205	1895	1310	no	no	no	1.32914	0.36873	0.262957	0.105782	0.111911	0.0214859	0.0214895
E06000030	Swindon	2020	LTresidential	50	25	25	no	no	no	1.32914	0.36873	0.262957	0.105782	0.111911	0.0214859	0.0214895
E06000030	Swindon	2020	STmax	285	155	130	no	no	no	1.32914	0.36873	0.262957	0.105782	0.111911	0.0214859	0.0214895
E06000030	Swindon	2020	STother	400	215	185	no	no	no	1.32914	0.36873	0.262957	0.105782	0.111911	0.0214859	0.0214895
E06000030	Swindon	2020	LTnursing	40	20	20	no	no	no	1.32914	0.36873	0.262957	0.105782	0.111911	0.0214859	0.0214895
E06000030	Swindon	2021	LTnursing	0	0	0	no	no	no	1.42295	0.37382	0.261597	0.103954	0.106923	0.0208456	0.0201676
E06000030	Swindon	2021	LTcommunity	255	165	90	no	no	no	1.42295	0.37382	0.261597	0.103954	0.106923	0.0208456	0.0201676
E06000030	Swindon	2021	NCother	140	85	55	no	no	no	1.42295	0.37382	0.261597	0.103954	0.106923	0.0208456	0.0201676
E06000030	Swindon	2021	NCsignposted	4715	2800	1915	no	no	no	1.42295	0.37382	0.261597	0.103954	0.106923	0.0208456	0.0201676
E06000030	Swindon	2021	STother	425	230	195	no	no	no	1.42295	0.37382	0.261597	0.103954	0.106923	0.0208456	0.0201676
E06000030	Swindon	2021	LLsupport	550	310	240	no	no	no	1.42295	0.37382	0.261597	0.103954	0.106923	0.0208456	0.0201676
E06000030	Swindon	2021	STmax	365	200	165	no	no	no	1.42295	0.37382	0.261597	0.103954	0.106923	0.0208456	0.0201676
E06000030	Swindon	2021	LTresidential	50	25	25	no	no	no	1.42295	0.37382	0.261597	0.103954	0.106923	0.0208456	0.0201676
E06000031	Peterborough	2020	LLsupport	680	390	290	yes	no	no	1.1737	0.30493	0.275079	0.136236	0.14564	0.0292116	0.0328385
E06000031	Peterborough	2020	LTcommunity	495	300	195	yes	no	no	1.1737	0.30493	0.275079	0.136236	0.14564	0.0292116	0.0328385
E06000031	Peterborough	2020	STother	0	0	0	yes	no	no	1.1737	0.30493	0.275079	0.136236	0.14564	0.0292116	0.0328385
E06000031	Peterborough	2020	NCother	650	430	220	yes	no	no	1.1737	0.30493	0.275079	0.136236	0.14564	0.0292116	0.0328385
E06000031	Peterborough	2020	LTresidential	30	15	15	yes	no	no	1.1737	0.30493	0.275079	0.136236	0.14564	0.0292116	0.0328385
E06000031	Peterborough	2020	NCsignposted	1055	665	390	yes	no	no	1.1737	0.30493	0.275079	0.136236	0.14564	0.0292116	0.0328385
E06000031	Peterborough	2020	STmax	450	240	210	yes	no	no	1.1737	0.30493	0.275079	0.136236	0.14564	0.0292116	0.0328385
E06000031	Peterborough	2020	LTnursing	20	10	10	yes	no	no	1.1737	0.30493	0.275079	0.136236	0.14564	0.0292116	0.0328385
E06000031	Peterborough	2021	LLsupport	1090	610	480	yes	no	no	1.29307	0.30796	0.26773	0.134206	0.138679	0.0287537	0.0304179
E06000031	Peterborough	2021	NCsignposted	1070	680	390	yes	no	no	1.29307	0.30796	0.26773	0.134206	0.138679	0.0287537	0.0304179
E06000031	Peterborough	2021	LTresidential	40	20	20	yes	no	no	1.29307	0.30796	0.26773	0.134206	0.138679	0.0287537	0.0304179
E06000031	Peterborough	2021	LTcommunity	770	430	340	yes	no	no	1.29307	0.30796	0.26773	0.134206	0.138679	0.0287537	0.0304179
E06000031	Peterborough	2021	STother	275	185	90	yes	no	no	1.29307	0.30796	0.26773	0.134206	0.138679	0.0287537	0.0304179
E06000031	Peterborough	2021	STmax	265	150	115	yes	no	no	1.29307	0.30796	0.26773	0.134206	0.138679	0.0287537	0.0304179
E06000031	Peterborough	2021	LTnursing	20	10	10	yes	no	no	1.29307	0.30796	0.26773	0.134206	0.138679	0.0287537	0.0304179
E06000031	Peterborough	2021	NCother	240	165	75	yes	no	no	1.29307	0.30796	0.26773	0.134206	0.138679	0.0287537	0.0304179
E06000032	Luton	2020	LTcommunity	410	255	155	no	no	no	1.25864	0.26972	0.301943	0.131933	0.166617	0.0279456	0.0298298
E06000032	Luton	2020	LTresidential	70	40	30	no	no	no	1.25864	0.26972	0.301943	0.131933	0.166617	0.0279456	0.0298298
E06000032	Luton	2020	STmax	625	350	275	no	no	no	1.25864	0.26972	0.301943	0.131933	0.166617	0.0279456	0.0298298
E06000032	Luton	2020	LLsupport	1005	595	410	no	no	no	1.25864	0.26972	0.301943	0.131933	0.166617	0.0279456	0.0298298
E06000032	Luton	2020	NCother	1710	1060	650	no	no	no	1.25864	0.26972	0.301943	0.131933	0.166617	0.0279456	0.0298298
E06000032	Luton	2020	NCsignposted	130	85	45	no	no	no	1.25864	0.26972	0.301943	0.131933	0.166617	0.0279456	0.0298298
E06000032	Luton	2020	STother	150	90	60	no	no	no	1.25864	0.26972	0.301943	0.131933	0.166617	0.0279456	0.0298298
E06000032	Luton	2020	LTnursing	20	10	10	no	no	no	1.25864	0.26972	0.301943	0.131933	0.166617	0.0279456	0.0298298
E06000032	Luton	2021	LTcommunity	250	155	95	no	no	no	1.36305	0.26429	0.281547	0.134076	0.162851	0.0283212	0.0278805
E06000032	Luton	2021	LTnursing	10	5	5	no	no	no	1.36305	0.26429	0.281547	0.134076	0.162851	0.0283212	0.0278805
E06000032	Luton	2021	NCother	2030	1300	730	no	no	no	1.36305	0.26429	0.281547	0.134076	0.162851	0.0283212	0.0278805
E06000032	Luton	2021	NCsignposted	70	45	25	no	no	no	1.36305	0.26429	0.281547	0.134076	0.162851	0.0283212	0.0278805
E06000032	Luton	2021	STmax	245	135	110	no	no	no	1.36305	0.26429	0.281547	0.134076	0.162851	0.0283212	0.0278805
E06000032	Luton	2021	LTresidential	10	5	5	no	no	no	1.36305	0.26429	0.281547	0.134076	0.162851	0.0283212	0.0278805
E06000032	Luton	2021	STother	100	60	40	no	no	no	1.36305	0.26429	0.281547	0.134076	0.162851	0.0283212	0.0278805
E06000032	Luton	2021	LLsupport	615	375	240	no	no	no	1.36305	0.26429	0.281547	0.134076	0.162851	0.0283212	0.0278805
E06000033	Southend-on-Sea	2020	STother	425	235	190	no	yes	no	1.05337	0.35661	0.288943	0.132182	0.130338	0.0205757	0.0250197
E06000033	Southend-on-Sea	2020	LTresidential	190	100	90	no	yes	no	1.05337	0.35661	0.288943	0.132182	0.130338	0.0205757	0.0250197
E06000033	Southend-on-Sea	2020	LTnursing	0	0	0	no	yes	no	1.05337	0.35661	0.288943	0.132182	0.130338	0.0205757	0.0250197
E06000033	Southend-on-Sea	2020	LTcommunity	420	255	165	no	yes	no	1.05337	0.35661	0.288943	0.132182	0.130338	0.0205757	0.0250197
E06000033	Southend-on-Sea	2020	NCsignposted	1245	765	480	no	yes	no	1.05337	0.35661	0.288943	0.132182	0.130338	0.0205757	0.0250197
E06000033	Southend-on-Sea	2020	STmax	1075	580	495	no	yes	no	1.05337	0.35661	0.288943	0.132182	0.130338	0.0205757	0.0250197
E06000033	Southend-on-Sea	2020	LLsupport	1525	880	645	no	yes	no	1.05337	0.35661	0.288943	0.132182	0.130338	0.0205757	0.0250197
E06000033	Southend-on-Sea	2020	NCother	2605	1620	985	no	yes	no	1.05337	0.35661	0.288943	0.132182	0.130338	0.0205757	0.0250197
E06000033	Southend-on-Sea	2021	NCother	3350	2080	1270	no	yes	no	1.05885	0.34668	0.280922	0.134937	0.126298	0.020855	0.0255914
E06000033	Southend-on-Sea	2021	NCsignposted	730	460	270	no	yes	no	1.05885	0.34668	0.280922	0.134937	0.126298	0.020855	0.0255914
E06000033	Southend-on-Sea	2021	STother	895	535	360	no	yes	no	1.05885	0.34668	0.280922	0.134937	0.126298	0.020855	0.0255914
E06000033	Southend-on-Sea	2021	LTnursing	0	0	0	no	yes	no	1.05885	0.34668	0.280922	0.134937	0.126298	0.020855	0.0255914
E06000033	Southend-on-Sea	2021	LTresidential	165	85	80	no	yes	no	1.05885	0.34668	0.280922	0.134937	0.126298	0.020855	0.0255914
E06000033	Southend-on-Sea	2021	LTcommunity	450	270	180	no	yes	no	1.05885	0.34668	0.280922	0.134937	0.126298	0.020855	0.0255914
E06000033	Southend-on-Sea	2021	STmax	770	415	355	no	yes	no	1.05885	0.34668	0.280922	0.134937	0.126298	0.020855	0.0255914
E06000033	Southend-on-Sea	2021	LLsupport	2080	1215	865	no	yes	no	1.05885	0.34668	0.280922	0.134937	0.126298	0.020855	0.0255914
E06000034	Thurrock	2020	LTresidential	10	5	5	no	yes	no	1.0406	0.24098	0.241223	0.131453	0.126494	0.0234148	0.023472
E06000034	Thurrock	2020	LLsupport	1865	1060	805	no	yes	no	1.0406	0.24098	0.241223	0.131453	0.126494	0.0234148	0.023472
E06000034	Thurrock	2020	LTcommunity	340	190	150	no	yes	no	1.0406	0.24098	0.241223	0.131453	0.126494	0.0234148	0.023472
E06000034	Thurrock	2020	STmax	170	90	80	no	yes	no	1.0406	0.24098	0.241223	0.131453	0.126494	0.0234148	0.023472
E06000034	Thurrock	2020	NCsignposted	105	65	40	no	yes	no	1.0406	0.24098	0.241223	0.131453	0.126494	0.0234148	0.023472
E06000034	Thurrock	2020	LTnursing	0	0	0	no	yes	no	1.0406	0.24098	0.241223	0.131453	0.126494	0.0234148	0.023472
E06000034	Thurrock	2020	STother	190	105	85	no	yes	no	1.0406	0.24098	0.241223	0.131453	0.126494	0.0234148	0.023472
E06000034	Thurrock	2020	NCother	1400	820	580	no	yes	no	1.0406	0.24098	0.241223	0.131453	0.126494	0.0234148	0.023472
E06000034	Thurrock	2021	STmax	100	55	45	no	yes	no	1.05901	0.23953	0.24594	0.130224	0.12226	0.0228573	0.02381
E06000034	Thurrock	2021	STother	210	120	90	no	yes	no	1.05901	0.23953	0.24594	0.130224	0.12226	0.0228573	0.02381
E06000034	Thurrock	2021	LTcommunity	485	270	215	no	yes	no	1.05901	0.23953	0.24594	0.130224	0.12226	0.0228573	0.02381
E06000034	Thurrock	2021	NCsignposted	135	85	50	no	yes	no	1.05901	0.23953	0.24594	0.130224	0.12226	0.0228573	0.02381
E06000034	Thurrock	2021	NCother	1770	1060	710	no	yes	no	1.05901	0.23953	0.24594	0.130224	0.12226	0.0228573	0.02381
E06000034	Thurrock	2021	LLsupport	1665	965	700	no	yes	no	1.05901	0.23953	0.24594	0.130224	0.12226	0.0228573	0.02381
E06000034	Thurrock	2021	LTnursing	10	5	5	no	yes	no	1.05901	0.23953	0.24594	0.130224	0.12226	0.0228573	0.02381
E06000034	Thurrock	2021	LTresidential	85	45	40	no	yes	no	1.05901	0.23953	0.24594	0.130224	0.12226	0.0228573	0.02381
E06000035	Medway	2020	STother	15	10	5	no	no	no	1.65151	0.45273	0.246482	0.121966	0.11635	0.0246284	0.0302738
E06000035	Medway	2020	STmax	795	425	370	no	no	no	1.65151	0.45273	0.246482	0.121966	0.11635	0.0246284	0.0302738
E06000035	Medway	2020	NCsignposted	3705	2410	1295	no	no	no	1.65151	0.45273	0.246482	0.121966	0.11635	0.0246284	0.0302738
E06000035	Medway	2020	LTnursing	20	10	10	no	no	no	1.65151	0.45273	0.246482	0.121966	0.11635	0.0246284	0.0302738
E06000035	Medway	2020	LTcommunity	395	225	170	no	no	no	1.65151	0.45273	0.246482	0.121966	0.11635	0.0246284	0.0302738
E06000035	Medway	2020	LLsupport	1500	920	580	no	no	no	1.65151	0.45273	0.246482	0.121966	0.11635	0.0246284	0.0302738
E06000035	Medway	2020	NCother	2840	1790	1050	no	no	no	1.65151	0.45273	0.246482	0.121966	0.11635	0.0246284	0.0302738
E06000035	Medway	2020	LTresidential	50	25	25	no	no	no	1.65151	0.45273	0.246482	0.121966	0.11635	0.0246284	0.0302738
E06000035	Medway	2021	NCsignposted	4285	2755	1530	no	no	no	1.66409	0.46332	0.243654	0.120667	0.107787	0.02406	0.0304731
E06000035	Medway	2021	LLsupport	2305	1395	910	no	no	no	1.66409	0.46332	0.243654	0.120667	0.107787	0.02406	0.0304731
E06000035	Medway	2021	LTcommunity	395	240	155	no	no	no	1.66409	0.46332	0.243654	0.120667	0.107787	0.02406	0.0304731
E06000035	Medway	2021	NCother	3385	2120	1265	no	no	no	1.66409	0.46332	0.243654	0.120667	0.107787	0.02406	0.0304731
E06000035	Medway	2021	STmax	295	160	135	no	no	no	1.66409	0.46332	0.243654	0.120667	0.107787	0.02406	0.0304731
E06000035	Medway	2021	LTresidential	85	45	40	no	no	no	1.66409	0.46332	0.243654	0.120667	0.107787	0.02406	0.0304731
E06000035	Medway	2021	LTnursing	10	5	5	no	no	no	1.66409	0.46332	0.243654	0.120667	0.107787	0.02406	0.0304731
E06000035	Medway	2021	STother	35	25	10	no	no	no	1.66409	0.46332	0.243654	0.120667	0.107787	0.02406	0.0304731
E06000036	Bracknell Forest	2020	NCsignposted	280	155	125	no	no	no	0.75329	0.18616	0.260421	0.102775	0.0848061	0.0173238	0.0135705
E06000036	Bracknell Forest	2020	STother	665	360	305	no	no	no	0.75329	0.18616	0.260421	0.102775	0.0848061	0.0173238	0.0135705
E06000036	Bracknell Forest	2020	LLsupport	540	295	245	no	no	no	0.75329	0.18616	0.260421	0.102775	0.0848061	0.0173238	0.0135705
E06000036	Bracknell Forest	2020	STmax	155	80	75	no	no	no	0.75329	0.18616	0.260421	0.102775	0.0848061	0.0173238	0.0135705
E06000036	Bracknell Forest	2020	NCother	1085	605	480	no	no	no	0.75329	0.18616	0.260421	0.102775	0.0848061	0.0173238	0.0135705
E06000036	Bracknell Forest	2020	LTnursing	40	20	20	no	no	no	0.75329	0.18616	0.260421	0.102775	0.0848061	0.0173238	0.0135705
E06000036	Bracknell Forest	2020	LTcommunity	145	85	60	no	no	no	0.75329	0.18616	0.260421	0.102775	0.0848061	0.0173238	0.0135705
E06000036	Bracknell Forest	2020	LTresidential	10	5	5	no	no	no	0.75329	0.18616	0.260421	0.102775	0.0848061	0.0173238	0.0135705
E06000036	Bracknell Forest	2021	STmax	310	165	145	no	no	no	0.76834	0.19009	0.254564	0.101899	0.0796202	0.0164001	0.0135031
E06000036	Bracknell Forest	2021	LLsupport	885	470	415	no	no	no	0.76834	0.19009	0.254564	0.101899	0.0796202	0.0164001	0.0135031
E06000036	Bracknell Forest	2021	NCother	860	490	370	no	no	no	0.76834	0.19009	0.254564	0.101899	0.0796202	0.0164001	0.0135031
E06000036	Bracknell Forest	2021	NCsignposted	210	120	90	no	no	no	0.76834	0.19009	0.254564	0.101899	0.0796202	0.0164001	0.0135031
E06000036	Bracknell Forest	2021	LTcommunity	120	70	50	no	no	no	0.76834	0.19009	0.254564	0.101899	0.0796202	0.0164001	0.0135031
E06000036	Bracknell Forest	2021	STother	630	340	290	no	no	no	0.76834	0.19009	0.254564	0.101899	0.0796202	0.0164001	0.0135031
E06000036	Bracknell Forest	2021	LTnursing	40	20	20	no	no	no	0.76834	0.19009	0.254564	0.101899	0.0796202	0.0164001	0.0135031
E06000036	Bracknell Forest	2021	LTresidential	0	0	0	no	no	no	0.76834	0.19009	0.254564	0.101899	0.0796202	0.0164001	0.0135031
E06000037	West Berkshire	2020	NCother	105	60	45	no	no	no	0.90196	0.31106	0.254581	0.0831029	0.0658635	0.013671	0.014632
E06000037	West Berkshire	2020	NCsignposted	3295	2040	1255	no	no	no	0.90196	0.31106	0.254581	0.0831029	0.0658635	0.013671	0.014632
E06000037	West Berkshire	2020	LLsupport	1150	640	510	no	no	no	0.90196	0.31106	0.254581	0.0831029	0.0658635	0.013671	0.014632
E06000037	West Berkshire	2020	LTnursing	10	5	5	no	no	no	0.90196	0.31106	0.254581	0.0831029	0.0658635	0.013671	0.014632
E06000037	West Berkshire	2020	STother	135	75	60	no	no	no	0.90196	0.31106	0.254581	0.0831029	0.0658635	0.013671	0.014632
E06000037	West Berkshire	2020	LTresidential	10	5	5	no	no	no	0.90196	0.31106	0.254581	0.0831029	0.0658635	0.013671	0.014632
E06000037	West Berkshire	2020	LTcommunity	315	180	135	no	no	no	0.90196	0.31106	0.254581	0.0831029	0.0658635	0.013671	0.014632
E06000037	West Berkshire	2020	STmax	30	15	15	no	no	no	0.90196	0.31106	0.254581	0.0831029	0.0658635	0.013671	0.014632
E06000037	West Berkshire	2021	LTresidential	20	10	10	no	no	no	0.93865	0.31789	0.258297	0.0819859	0.0617745	0.0128346	0.0144196
E06000037	West Berkshire	2021	STother	150	80	70	no	no	no	0.93865	0.31789	0.258297	0.0819859	0.0617745	0.0128346	0.0144196
E06000037	West Berkshire	2021	LTnursing	0	0	0	no	no	no	0.93865	0.31789	0.258297	0.0819859	0.0617745	0.0128346	0.0144196
E06000037	West Berkshire	2021	LTcommunity	360	210	150	no	no	no	0.93865	0.31789	0.258297	0.0819859	0.0617745	0.0128346	0.0144196
E06000037	West Berkshire	2021	STmax	25	15	10	no	no	no	0.93865	0.31789	0.258297	0.0819859	0.0617745	0.0128346	0.0144196
E06000037	West Berkshire	2021	NCother	95	50	45	no	no	no	0.93865	0.31789	0.258297	0.0819859	0.0617745	0.0128346	0.0144196
E06000037	West Berkshire	2021	NCsignposted	4430	2750	1680	no	no	no	0.93865	0.31789	0.258297	0.0819859	0.0617745	0.0128346	0.0144196
E06000037	West Berkshire	2021	LLsupport	1530	845	685	no	no	no	0.93865	0.31789	0.258297	0.0819859	0.0617745	0.0128346	0.0144196
E06000038	Reading	2020	LLsupport	1205	695	510	no	yes	no	1.00356	0.20335	0.282862	0.114089	0.150541	0.0208753	0.0176771
E06000038	Reading	2020	NCother	865	545	320	no	yes	no	1.00356	0.20335	0.282862	0.114089	0.150541	0.0208753	0.0176771
E06000038	Reading	2020	STmax	285	155	130	no	yes	no	1.00356	0.20335	0.282862	0.114089	0.150541	0.0208753	0.0176771
E06000038	Reading	2020	LTresidential	10	5	5	no	yes	no	1.00356	0.20335	0.282862	0.114089	0.150541	0.0208753	0.0176771
E06000038	Reading	2020	NCsignposted	1715	1120	595	no	yes	no	1.00356	0.20335	0.282862	0.114089	0.150541	0.0208753	0.0176771
E06000038	Reading	2020	STother	85	50	35	no	yes	no	1.00356	0.20335	0.282862	0.114089	0.150541	0.0208753	0.0176771
E06000038	Reading	2020	LTcommunity	140	85	55	no	yes	no	1.00356	0.20335	0.282862	0.114089	0.150541	0.0208753	0.0176771
E06000038	Reading	2020	LTnursing	10	5	5	no	yes	no	1.00356	0.20335	0.282862	0.114089	0.150541	0.0208753	0.0176771
E06000038	Reading	2021	STother	85	50	35	no	yes	no	1.13168	0.211	0.27564	0.108436	0.138306	0.0195024	0.016058
E06000038	Reading	2021	LTcommunity	165	95	70	no	yes	no	1.13168	0.211	0.27564	0.108436	0.138306	0.0195024	0.016058
E06000038	Reading	2021	LTresidential	10	5	5	no	yes	no	1.13168	0.211	0.27564	0.108436	0.138306	0.0195024	0.016058
E06000038	Reading	2021	LLsupport	2095	1230	865	no	yes	no	1.13168	0.211	0.27564	0.108436	0.138306	0.0195024	0.016058
E06000038	Reading	2021	NCother	460	290	170	no	yes	no	1.13168	0.211	0.27564	0.108436	0.138306	0.0195024	0.016058
E06000038	Reading	2021	LTnursing	30	15	15	no	yes	no	1.13168	0.211	0.27564	0.108436	0.138306	0.0195024	0.016058
E06000038	Reading	2021	STmax	255	140	115	no	yes	no	1.13168	0.211	0.27564	0.108436	0.138306	0.0195024	0.016058
E06000038	Reading	2021	NCsignposted	1750	1150	600	no	yes	no	1.13168	0.211	0.27564	0.108436	0.138306	0.0195024	0.016058
E06000039	Slough	2020	LTresidential	30	15	15	no	yes	yes	0.88727	0.15557	0.258212	0.130424	0.181639	0.0233818	0.020735
E06000039	Slough	2020	LLsupport	100	60	40	no	yes	yes	0.88727	0.15557	0.258212	0.130424	0.181639	0.0233818	0.020735
E06000039	Slough	2020	LTcommunity	435	255	180	no	yes	yes	0.88727	0.15557	0.258212	0.130424	0.181639	0.0233818	0.020735
E06000039	Slough	2020	NCsignposted	445	300	145	no	yes	yes	0.88727	0.15557	0.258212	0.130424	0.181639	0.0233818	0.020735
E06000039	Slough	2020	LTnursing	20	10	10	no	yes	yes	0.88727	0.15557	0.258212	0.130424	0.181639	0.0233818	0.020735
E06000039	Slough	2020	STmax	320	175	145	no	yes	yes	0.88727	0.15557	0.258212	0.130424	0.181639	0.0233818	0.020735
E06000039	Slough	2020	STother	775	455	320	no	yes	yes	0.88727	0.15557	0.258212	0.130424	0.181639	0.0233818	0.020735
E06000039	Slough	2020	NCother	2725	1960	765	no	yes	yes	0.88727	0.15557	0.258212	0.130424	0.181639	0.0233818	0.020735
E06000039	Slough	2021	NCsignposted	1025	770	255	no	yes	yes	0.9736	0.15411	0.252417	0.125479	0.177519	0.0221595	0.0194459
E06000039	Slough	2021	STother	930	550	380	no	yes	yes	0.9736	0.15411	0.252417	0.125479	0.177519	0.0221595	0.0194459
E06000039	Slough	2021	LTnursing	30	15	15	no	yes	yes	0.9736	0.15411	0.252417	0.125479	0.177519	0.0221595	0.0194459
E06000039	Slough	2021	LTresidential	10	5	5	no	yes	yes	0.9736	0.15411	0.252417	0.125479	0.177519	0.0221595	0.0194459
E06000039	Slough	2021	NCother	5120	3950	1170	no	yes	yes	0.9736	0.15411	0.252417	0.125479	0.177519	0.0221595	0.0194459
E06000039	Slough	2021	LTcommunity	395	240	155	no	yes	yes	0.9736	0.15411	0.252417	0.125479	0.177519	0.0221595	0.0194459
E06000039	Slough	2021	STmax	200	115	85	no	yes	yes	0.9736	0.15411	0.252417	0.125479	0.177519	0.0221595	0.0194459
E06000039	Slough	2021	LLsupport	185	125	60	no	yes	yes	0.9736	0.15411	0.252417	0.125479	0.177519	0.0221595	0.0194459
E06000040	Windsor and Maidenhead	2020	LLsupport	910	510	400	no	no	yes	0.86626	0.28514	0.303465	0.102441	0.0699043	0.0120029	0.011541
E06000040	Windsor and Maidenhead	2020	STother	60	30	30	no	no	yes	0.86626	0.28514	0.303465	0.102441	0.0699043	0.0120029	0.011541
E06000040	Windsor and Maidenhead	2020	LTcommunity	570	305	265	no	no	yes	0.86626	0.28514	0.303465	0.102441	0.0699043	0.0120029	0.011541
E06000040	Windsor and Maidenhead	2020	NCother	1540	925	615	no	no	yes	0.86626	0.28514	0.303465	0.102441	0.0699043	0.0120029	0.011541
E06000040	Windsor and Maidenhead	2020	NCsignposted	425	265	160	no	no	yes	0.86626	0.28514	0.303465	0.102441	0.0699043	0.0120029	0.011541
E06000040	Windsor and Maidenhead	2020	LTnursing	80	40	40	no	no	yes	0.86626	0.28514	0.303465	0.102441	0.0699043	0.0120029	0.011541
E06000040	Windsor and Maidenhead	2020	LTresidential	60	30	30	no	no	yes	0.86626	0.28514	0.303465	0.102441	0.0699043	0.0120029	0.011541
E06000040	Windsor and Maidenhead	2020	STmax	50	25	25	no	no	yes	0.86626	0.28514	0.303465	0.102441	0.0699043	0.0120029	0.011541
E06000040	Windsor and Maidenhead	2021	LTcommunity	515	275	240	no	no	yes	0.89888	0.2851	0.292073	0.102604	0.0667397	0.0121624	0.011353
E06000040	Windsor and Maidenhead	2021	STmax	100	50	50	no	no	yes	0.89888	0.2851	0.292073	0.102604	0.0667397	0.0121624	0.011353
E06000040	Windsor and Maidenhead	2021	NCother	1645	960	685	no	no	yes	0.89888	0.2851	0.292073	0.102604	0.0667397	0.0121624	0.011353
E06000040	Windsor and Maidenhead	2021	LTnursing	60	30	30	no	no	yes	0.89888	0.2851	0.292073	0.102604	0.0667397	0.0121624	0.011353
E06000040	Windsor and Maidenhead	2021	LLsupport	1275	705	570	no	no	yes	0.89888	0.2851	0.292073	0.102604	0.0667397	0.0121624	0.011353
E06000040	Windsor and Maidenhead	2021	LTresidential	30	15	15	no	no	yes	0.89888	0.2851	0.292073	0.102604	0.0667397	0.0121624	0.011353
E06000040	Windsor and Maidenhead	2021	STother	135	70	65	no	no	yes	0.89888	0.2851	0.292073	0.102604	0.0667397	0.0121624	0.011353
E06000040	Windsor and Maidenhead	2021	NCsignposted	325	210	115	no	no	yes	0.89888	0.2851	0.292073	0.102604	0.0667397	0.0121624	0.011353
E06000041	Wokingham	2020	STother	100	60	40	no	no	no	1.00516	0.30571	0.284224	0.0866916	0.0482075	0.0117104	0.0107247
E06000041	Wokingham	2020	LTnursing	60	30	30	no	no	no	1.00516	0.30571	0.284224	0.0866916	0.0482075	0.0117104	0.0107247
E06000041	Wokingham	2020	LTresidential	50	25	25	no	no	no	1.00516	0.30571	0.284224	0.0866916	0.0482075	0.0117104	0.0107247
E06000041	Wokingham	2020	NCsignposted	1365	865	500	no	no	no	1.00516	0.30571	0.284224	0.0866916	0.0482075	0.0117104	0.0107247
E06000041	Wokingham	2020	LLsupport	95	55	40	no	no	no	1.00516	0.30571	0.284224	0.0866916	0.0482075	0.0117104	0.0107247
E06000041	Wokingham	2020	STmax	1850	990	860	no	no	no	1.00516	0.30571	0.284224	0.0866916	0.0482075	0.0117104	0.0107247
E06000041	Wokingham	2020	LTcommunity	495	295	200	no	no	no	1.00516	0.30571	0.284224	0.0866916	0.0482075	0.0117104	0.0107247
E06000041	Wokingham	2020	NCother	435	240	195	no	no	no	1.00516	0.30571	0.284224	0.0866916	0.0482075	0.0117104	0.0107247
E06000041	Wokingham	2021	LLsupport	105	60	45	no	no	no	1.04398	0.30779	0.282628	0.0881689	0.0461678	0.0111927	0.0107306
E06000041	Wokingham	2021	NCsignposted	1450	895	555	no	no	no	1.04398	0.30779	0.282628	0.0881689	0.0461678	0.0111927	0.0107306
E06000041	Wokingham	2021	LTcommunity	895	495	400	no	no	no	1.04398	0.30779	0.282628	0.0881689	0.0461678	0.0111927	0.0107306
E06000041	Wokingham	2021	STother	240	140	100	no	no	no	1.04398	0.30779	0.282628	0.0881689	0.0461678	0.0111927	0.0107306
E06000041	Wokingham	2021	LTnursing	60	30	30	no	no	no	1.04398	0.30779	0.282628	0.0881689	0.0461678	0.0111927	0.0107306
E06000041	Wokingham	2021	LTresidential	30	15	15	no	no	no	1.04398	0.30779	0.282628	0.0881689	0.0461678	0.0111927	0.0107306
E06000041	Wokingham	2021	NCother	560	310	250	no	no	no	1.04398	0.30779	0.282628	0.0881689	0.0461678	0.0111927	0.0107306
E06000041	Wokingham	2021	STmax	1815	995	820	no	no	no	1.04398	0.30779	0.282628	0.0881689	0.0461678	0.0111927	0.0107306
E06000042	Milton Keynes	2020	LTnursing	30	15	15	no	yes	yes	1.59113	0.39017	0.235897	0.116007	0.110586	0.0230797	0.0199984
E06000042	Milton Keynes	2020	NCother	875	585	290	no	yes	yes	1.59113	0.39017	0.235897	0.116007	0.110586	0.0230797	0.0199984
E06000042	Milton Keynes	2020	LTcommunity	360	210	150	no	yes	yes	1.59113	0.39017	0.235897	0.116007	0.110586	0.0230797	0.0199984
E06000042	Milton Keynes	2020	LLsupport	720	405	315	no	yes	yes	1.59113	0.39017	0.235897	0.116007	0.110586	0.0230797	0.0199984
E06000042	Milton Keynes	2020	STmax	730	400	330	no	yes	yes	1.59113	0.39017	0.235897	0.116007	0.110586	0.0230797	0.0199984
E06000042	Milton Keynes	2020	STother	415	275	140	no	yes	yes	1.59113	0.39017	0.235897	0.116007	0.110586	0.0230797	0.0199984
E06000042	Milton Keynes	2020	LTresidential	90	45	45	no	yes	yes	1.59113	0.39017	0.235897	0.116007	0.110586	0.0230797	0.0199984
E06000042	Milton Keynes	2020	NCsignposted	2405	1630	775	no	yes	yes	1.59113	0.39017	0.235897	0.116007	0.110586	0.0230797	0.0199984
E06000042	Milton Keynes	2021	LTcommunity	705	445	260	no	yes	yes	1.7535	0.39924	0.227607	0.112695	0.103666	0.0218415	0.0182007
E06000042	Milton Keynes	2021	LTnursing	40	20	20	no	yes	yes	1.7535	0.39924	0.227607	0.112695	0.103666	0.0218415	0.0182007
E06000042	Milton Keynes	2021	NCsignposted	1455	910	545	no	yes	yes	1.7535	0.39924	0.227607	0.112695	0.103666	0.0218415	0.0182007
E06000042	Milton Keynes	2021	STother	280	255	25	no	yes	yes	1.7535	0.39924	0.227607	0.112695	0.103666	0.0218415	0.0182007
E06000042	Milton Keynes	2021	LLsupport	2115	1250	865	no	yes	yes	1.7535	0.39924	0.227607	0.112695	0.103666	0.0218415	0.0182007
E06000042	Milton Keynes	2021	STmax	670	360	310	no	yes	yes	1.7535	0.39924	0.227607	0.112695	0.103666	0.0218415	0.0182007
E06000042	Milton Keynes	2021	NCother	1670	1130	540	no	yes	yes	1.7535	0.39924	0.227607	0.112695	0.103666	0.0218415	0.0182007
E06000042	Milton Keynes	2021	LTresidential	90	45	45	no	yes	yes	1.7535	0.39924	0.227607	0.112695	0.103666	0.0218415	0.0182007
E06000043	Brighton and Hove	2020	NCother	150	100	50	yes	yes	yes	1.95794	0.39017	0.286593	0.119723	0.161442	0.0207089	0.0168736
E06000043	Brighton and Hove	2020	LTcommunity	895	585	310	yes	yes	yes	1.95794	0.39017	0.286593	0.119723	0.161442	0.0207089	0.0168736
E06000043	Brighton and Hove	2020	LTnursing	120	60	60	yes	yes	yes	1.95794	0.39017	0.286593	0.119723	0.161442	0.0207089	0.0168736
E06000043	Brighton and Hove	2020	NCsignposted	940	615	325	yes	yes	yes	1.95794	0.39017	0.286593	0.119723	0.161442	0.0207089	0.0168736
E06000043	Brighton and Hove	2020	STmax	1220	650	570	yes	yes	yes	1.95794	0.39017	0.286593	0.119723	0.161442	0.0207089	0.0168736
E06000043	Brighton and Hove	2020	LLsupport	1630	1025	605	yes	yes	yes	1.95794	0.39017	0.286593	0.119723	0.161442	0.0207089	0.0168736
E06000043	Brighton and Hove	2020	STother	70	50	20	yes	yes	yes	1.95794	0.39017	0.286593	0.119723	0.161442	0.0207089	0.0168736
E06000043	Brighton and Hove	2020	LTresidential	130	70	60	yes	yes	yes	1.95794	0.39017	0.286593	0.119723	0.161442	0.0207089	0.0168736
E06000043	Brighton and Hove	2021	LTcommunity	480	325	155	yes	yes	yes	1.851	0.3923	0.272368	0.114632	0.152715	0.0199911	0.0180186
E06000043	Brighton and Hove	2021	STother	90	55	35	yes	yes	yes	1.851	0.3923	0.272368	0.114632	0.152715	0.0199911	0.0180186
E06000043	Brighton and Hove	2021	STmax	985	525	460	yes	yes	yes	1.851	0.3923	0.272368	0.114632	0.152715	0.0199911	0.0180186
E06000043	Brighton and Hove	2021	LTnursing	90	45	45	yes	yes	yes	1.851	0.3923	0.272368	0.114632	0.152715	0.0199911	0.0180186
E06000043	Brighton and Hove	2021	NCsignposted	1155	755	400	yes	yes	yes	1.851	0.3923	0.272368	0.114632	0.152715	0.0199911	0.0180186
E06000043	Brighton and Hove	2021	LLsupport	1100	705	395	yes	yes	yes	1.851	0.3923	0.272368	0.114632	0.152715	0.0199911	0.0180186
E06000043	Brighton and Hove	2021	NCother	110	70	40	yes	yes	yes	1.851	0.3923	0.272368	0.114632	0.152715	0.0199911	0.0180186
E06000043	Brighton and Hove	2021	LTresidential	70	40	30	yes	yes	yes	1.851	0.3923	0.272368	0.114632	0.152715	0.0199911	0.0180186
E06000044	Portsmouth	2020	NCother	345	200	145	no	no	yes	1.36157	0.30568	0.278167	0.126202	0.151973	0.0225972	0.0219416
E06000044	Portsmouth	2020	LTresidential	90	50	40	no	no	yes	1.36157	0.30568	0.278167	0.126202	0.151973	0.0225972	0.0219416
E06000044	Portsmouth	2020	LTnursing	60	30	30	no	no	yes	1.36157	0.30568	0.278167	0.126202	0.151973	0.0225972	0.0219416
E06000044	Portsmouth	2020	LLsupport	1575	915	660	no	no	yes	1.36157	0.30568	0.278167	0.126202	0.151973	0.0225972	0.0219416
E06000044	Portsmouth	2020	STother	555	295	260	no	no	yes	1.36157	0.30568	0.278167	0.126202	0.151973	0.0225972	0.0219416
E06000044	Portsmouth	2020	LTcommunity	1280	700	580	no	no	yes	1.36157	0.30568	0.278167	0.126202	0.151973	0.0225972	0.0219416
E06000044	Portsmouth	2020	STmax	755	405	350	no	no	yes	1.36157	0.30568	0.278167	0.126202	0.151973	0.0225972	0.0219416
E06000044	Portsmouth	2020	NCsignposted	850	540	310	no	no	yes	1.36157	0.30568	0.278167	0.126202	0.151973	0.0225972	0.0219416
E06000044	Portsmouth	2021	LTnursing	70	35	35	no	no	yes	1.3126	0.30938	0.269474	0.124119	0.142648	0.0219794	0.0232382
E06000044	Portsmouth	2021	LTcommunity	1205	680	525	no	no	yes	1.3126	0.30938	0.269474	0.124119	0.142648	0.0219794	0.0232382
E06000044	Portsmouth	2021	LLsupport	1830	1095	735	no	no	yes	1.3126	0.30938	0.269474	0.124119	0.142648	0.0219794	0.0232382
E06000044	Portsmouth	2021	NCsignposted	275	160	115	no	no	yes	1.3126	0.30938	0.269474	0.124119	0.142648	0.0219794	0.0232382
E06000044	Portsmouth	2021	LTresidential	155	85	70	no	no	yes	1.3126	0.30938	0.269474	0.124119	0.142648	0.0219794	0.0232382
E06000044	Portsmouth	2021	STother	820	445	375	no	no	yes	1.3126	0.30938	0.269474	0.124119	0.142648	0.0219794	0.0232382
E06000044	Portsmouth	2021	NCother	4350	2850	1500	no	no	yes	1.3126	0.30938	0.269474	0.124119	0.142648	0.0219794	0.0232382
E06000044	Portsmouth	2021	STmax	490	265	225	no	no	yes	1.3126	0.30938	0.269474	0.124119	0.142648	0.0219794	0.0232382
E06000045	Southampton	2020	STother	10	10	0	no	yes	no	1.61164	0.33978	0.272412	0.123021	0.152775	0.024972	0.0231814
E06000045	Southampton	2020	LTcommunity	290	175	115	no	yes	no	1.61164	0.33978	0.272412	0.123021	0.152775	0.024972	0.0231814
E06000045	Southampton	2020	NCother	7805	6235	1570	no	yes	no	1.61164	0.33978	0.272412	0.123021	0.152775	0.024972	0.0231814
E06000045	Southampton	2020	LLsupport	495	285	210	no	yes	no	1.61164	0.33978	0.272412	0.123021	0.152775	0.024972	0.0231814
E06000045	Southampton	2020	LTresidential	50	30	20	no	yes	no	1.61164	0.33978	0.272412	0.123021	0.152775	0.024972	0.0231814
E06000045	Southampton	2020	NCsignposted	1640	1215	425	no	yes	no	1.61164	0.33978	0.272412	0.123021	0.152775	0.024972	0.0231814
E06000045	Southampton	2020	STmax	1260	720	540	no	yes	no	1.61164	0.33978	0.272412	0.123021	0.152775	0.024972	0.0231814
E06000045	Southampton	2020	LTnursing	0	0	0	no	yes	no	1.61164	0.33978	0.272412	0.123021	0.152775	0.024972	0.0231814
E06000045	Southampton	2021	LTcommunity	320	195	125	no	yes	no	1.58946	0.34393	0.262786	0.117764	0.143445	0.0237984	0.0238855
E06000045	Southampton	2021	STmax	915	540	375	no	yes	no	1.58946	0.34393	0.262786	0.117764	0.143445	0.0237984	0.0238855
E06000045	Southampton	2021	STother	115	70	45	no	yes	no	1.58946	0.34393	0.262786	0.117764	0.143445	0.0237984	0.0238855
E06000045	Southampton	2021	LTresidential	10	5	5	no	yes	no	1.58946	0.34393	0.262786	0.117764	0.143445	0.0237984	0.0238855
E06000045	Southampton	2021	NCsignposted	1800	1255	545	no	yes	no	1.58946	0.34393	0.262786	0.117764	0.143445	0.0237984	0.0238855
E06000045	Southampton	2021	NCother	9235	7335	1900	no	yes	no	1.58946	0.34393	0.262786	0.117764	0.143445	0.0237984	0.0238855
E06000045	Southampton	2021	LTnursing	0	0	0	no	yes	no	1.58946	0.34393	0.262786	0.117764	0.143445	0.0237984	0.0238855
E06000045	Southampton	2021	LLsupport	350	200	150	no	yes	no	1.58946	0.34393	0.262786	0.117764	0.143445	0.0237984	0.0238855
E06000046	Isle of Wight	2020	LTnursing	10	5	5	no	no	yes	0.75326	0.40858	0.262911	0.118043	0.108791	0.0194515	0.0333617
E06000046	Isle of Wight	2020	LLsupport	245	125	120	no	no	yes	0.75326	0.40858	0.262911	0.118043	0.108791	0.0194515	0.0333617
E06000046	Isle of Wight	2020	STother	140	75	65	no	no	yes	0.75326	0.40858	0.262911	0.118043	0.108791	0.0194515	0.0333617
E06000046	Isle of Wight	2020	LTresidential	110	55	55	no	no	yes	0.75326	0.40858	0.262911	0.118043	0.108791	0.0194515	0.0333617
E06000046	Isle of Wight	2020	LTcommunity	435	245	190	no	no	yes	0.75326	0.40858	0.262911	0.118043	0.108791	0.0194515	0.0333617
E06000046	Isle of Wight	2020	NCother	4890	3315	1575	no	no	yes	0.75326	0.40858	0.262911	0.118043	0.108791	0.0194515	0.0333617
E06000046	Isle of Wight	2020	NCsignposted	965	585	380	no	no	yes	0.75326	0.40858	0.262911	0.118043	0.108791	0.0194515	0.0333617
E06000046	Isle of Wight	2020	STmax	305	160	145	no	no	yes	0.75326	0.40858	0.262911	0.118043	0.108791	0.0194515	0.0333617
E06000046	Isle of Wight	2021	STother	490	260	230	no	no	yes	0.74712	0.413	0.260654	0.117482	0.102942	0.0189225	0.0337496
E06000046	Isle of Wight	2021	NCother	2290	1470	820	no	no	yes	0.74712	0.413	0.260654	0.117482	0.102942	0.0189225	0.0337496
E06000046	Isle of Wight	2021	LTresidential	55	30	25	no	no	yes	0.74712	0.413	0.260654	0.117482	0.102942	0.0189225	0.0337496
E06000046	Isle of Wight	2021	LLsupport	170	85	85	no	no	yes	0.74712	0.413	0.260654	0.117482	0.102942	0.0189225	0.0337496
E06000046	Isle of Wight	2021	LTnursing	10	5	5	no	no	yes	0.74712	0.413	0.260654	0.117482	0.102942	0.0189225	0.0337496
E06000046	Isle of Wight	2021	NCsignposted	3410	2195	1215	no	no	yes	0.74712	0.413	0.260654	0.117482	0.102942	0.0189225	0.0337496
E06000046	Isle of Wight	2021	LTcommunity	340	200	140	no	no	yes	0.74712	0.413	0.260654	0.117482	0.102942	0.0189225	0.0337496
E06000046	Isle of Wight	2021	STmax	480	255	225	no	no	yes	0.74712	0.413	0.260654	0.117482	0.102942	0.0189225	0.0337496
E06000047	County Durham	2020	NCother	15275	12545	2730	no	no	no	3.1284	1.11582	0.2484	0.137735	0.144862	0.0419467	0.0397152
E06000047	County Durham	2020	LLsupport	3405	2060	1345	no	no	no	3.1284	1.11582	0.2484	0.137735	0.144862	0.0419467	0.0397152
E06000047	County Durham	2020	LTresidential	270	135	135	no	no	no	3.1284	1.11582	0.2484	0.137735	0.144862	0.0419467	0.0397152
E06000047	County Durham	2020	LTnursing	50	25	25	no	no	no	3.1284	1.11582	0.2484	0.137735	0.144862	0.0419467	0.0397152
E06000047	County Durham	2020	LTcommunity	1280	695	585	no	no	no	3.1284	1.11582	0.2484	0.137735	0.144862	0.0419467	0.0397152
E06000047	County Durham	2020	STmax	980	545	435	no	no	no	3.1284	1.11582	0.2484	0.137735	0.144862	0.0419467	0.0397152
E06000047	County Durham	2020	STother	325	180	145	no	no	no	3.1284	1.11582	0.2484	0.137735	0.144862	0.0419467	0.0397152
E06000047	County Durham	2020	NCsignposted	8890	5390	3500	no	no	no	3.1284	1.11582	0.2484	0.137735	0.144862	0.0419467	0.0397152
E06000047	County Durham	2021	NCsignposted	11045	9480	1565	no	no	no	3.04622	1.1199	0.250558	0.139829	0.137644	0.0425797	0.0413701
E06000047	County Durham	2021	NCother	6755	4965	1790	no	no	no	3.04622	1.1199	0.250558	0.139829	0.137644	0.0425797	0.0413701
E06000047	County Durham	2021	STmax	955	540	415	no	no	no	3.04622	1.1199	0.250558	0.139829	0.137644	0.0425797	0.0413701
E06000047	County Durham	2021	LTcommunity	2355	1255	1100	no	no	no	3.04622	1.1199	0.250558	0.139829	0.137644	0.0425797	0.0413701
E06000047	County Durham	2021	LTresidential	155	80	75	no	no	no	3.04622	1.1199	0.250558	0.139829	0.137644	0.0425797	0.0413701
E06000047	County Durham	2021	LTnursing	50	25	25	no	no	no	3.04622	1.1199	0.250558	0.139829	0.137644	0.0425797	0.0413701
E06000047	County Durham	2021	LLsupport	2160	1265	895	no	no	no	3.04622	1.1199	0.250558	0.139829	0.137644	0.0425797	0.0413701
E06000047	County Durham	2021	STother	575	305	270	no	no	no	3.04622	1.1199	0.250558	0.139829	0.137644	0.0425797	0.0413701
E06000049	Cheshire East	2020	NCother	7535	4675	2860	no	no	no	2.15773	0.89148	0.275912	0.117703	0.0727498	0.0182898	0.020386
E06000049	Cheshire East	2020	LTnursing	80	40	40	no	no	no	2.15773	0.89148	0.275912	0.117703	0.0727498	0.0182898	0.020386
E06000049	Cheshire East	2020	LTresidential	120	60	60	no	no	no	2.15773	0.89148	0.275912	0.117703	0.0727498	0.0182898	0.020386
E06000049	Cheshire East	2020	STmax	2075	1390	685	no	no	no	2.15773	0.89148	0.275912	0.117703	0.0727498	0.0182898	0.020386
E06000049	Cheshire East	2020	LTcommunity	1845	995	850	no	no	no	2.15773	0.89148	0.275912	0.117703	0.0727498	0.0182898	0.020386
E06000049	Cheshire East	2020	NCsignposted	13910	8485	5425	no	no	no	2.15773	0.89148	0.275912	0.117703	0.0727498	0.0182898	0.020386
E06000049	Cheshire East	2020	STother	550	325	225	no	no	no	2.15773	0.89148	0.275912	0.117703	0.0727498	0.0182898	0.020386
E06000049	Cheshire East	2020	LLsupport	1125	680	445	no	no	no	2.15773	0.89148	0.275912	0.117703	0.0727498	0.0182898	0.020386
E06000049	Cheshire East	2021	NCother	6400	4060	2340	no	no	no	2.28266	0.89985	0.275513	0.116075	0.0685698	0.0177307	0.0196613
E06000049	Cheshire East	2021	LTnursing	100	50	50	no	no	no	2.28266	0.89985	0.275513	0.116075	0.0685698	0.0177307	0.0196613
E06000049	Cheshire East	2021	LTresidential	120	60	60	no	no	no	2.28266	0.89985	0.275513	0.116075	0.0685698	0.0177307	0.0196613
E06000049	Cheshire East	2021	NCsignposted	8450	5345	3105	no	no	no	2.28266	0.89985	0.275513	0.116075	0.0685698	0.0177307	0.0196613
E06000049	Cheshire East	2021	STother	500	310	190	no	no	no	2.28266	0.89985	0.275513	0.116075	0.0685698	0.0177307	0.0196613
E06000049	Cheshire East	2021	LLsupport	1180	690	490	no	no	no	2.28266	0.89985	0.275513	0.116075	0.0685698	0.0177307	0.0196613
E06000049	Cheshire East	2021	LTcommunity	1660	900	760	no	no	no	2.28266	0.89985	0.275513	0.116075	0.0685698	0.0177307	0.0196613
E06000049	Cheshire East	2021	STmax	4425	3075	1350	no	no	no	2.28266	0.89985	0.275513	0.116075	0.0685698	0.0177307	0.0196613
E06000050	Cheshire West and Chester	2020	NCother	3350	1985	1365	no	yes	yes	1.95848	0.74915	0.268958	0.122472	0.0951078	0.0262497	0.0270529
E06000050	Cheshire West and Chester	2020	STmax	855	470	385	no	yes	yes	1.95848	0.74915	0.268958	0.122472	0.0951078	0.0262497	0.0270529
E06000050	Cheshire West and Chester	2020	STother	550	325	225	no	yes	yes	1.95848	0.74915	0.268958	0.122472	0.0951078	0.0262497	0.0270529
E06000050	Cheshire West and Chester	2020	NCsignposted	2045	1325	720	no	yes	yes	1.95848	0.74915	0.268958	0.122472	0.0951078	0.0262497	0.0270529
E06000050	Cheshire West and Chester	2020	LLsupport	1910	1145	765	no	yes	yes	1.95848	0.74915	0.268958	0.122472	0.0951078	0.0262497	0.0270529
E06000050	Cheshire West and Chester	2020	LTnursing	90	45	45	no	yes	yes	1.95848	0.74915	0.268958	0.122472	0.0951078	0.0262497	0.0270529
E06000050	Cheshire West and Chester	2020	LTcommunity	1525	865	660	no	yes	yes	1.95848	0.74915	0.268958	0.122472	0.0951078	0.0262497	0.0270529
E06000050	Cheshire West and Chester	2020	LTresidential	190	95	95	no	yes	yes	1.95848	0.74915	0.268958	0.122472	0.0951078	0.0262497	0.0270529
E06000050	Cheshire West and Chester	2021	LTnursing	85	45	40	no	yes	yes	2.0786	0.76299	0.269152	0.119045	0.0894966	0.0250429	0.0258876
E06000050	Cheshire West and Chester	2021	LTresidential	130	70	60	no	yes	yes	2.0786	0.76299	0.269152	0.119045	0.0894966	0.0250429	0.0258876
E06000050	Cheshire West and Chester	2021	NCother	3895	2355	1540	no	yes	yes	2.0786	0.76299	0.269152	0.119045	0.0894966	0.0250429	0.0258876
E06000050	Cheshire West and Chester	2021	NCsignposted	1710	1065	645	no	yes	yes	2.0786	0.76299	0.269152	0.119045	0.0894966	0.0250429	0.0258876
E06000050	Cheshire West and Chester	2021	STmax	800	460	340	no	yes	yes	2.0786	0.76299	0.269152	0.119045	0.0894966	0.0250429	0.0258876
E06000050	Cheshire West and Chester	2021	LLsupport	1680	980	700	no	yes	yes	2.0786	0.76299	0.269152	0.119045	0.0894966	0.0250429	0.0258876
E06000050	Cheshire West and Chester	2021	LTcommunity	1280	715	565	no	yes	yes	2.0786	0.76299	0.269152	0.119045	0.0894966	0.0250429	0.0258876
E06000050	Cheshire West and Chester	2021	STother	835	485	350	no	yes	yes	2.0786	0.76299	0.269152	0.119045	0.0894966	0.0250429	0.0258876
E06000051	Shropshire	2020	STother	100	60	40	no	no	no	1.80705	0.81216	0.268715	0.11688	0.0929835	0.0235545	0.0200243
E06000051	Shropshire	2020	LTresidential	70	35	35	no	no	no	1.80705	0.81216	0.268715	0.11688	0.0929835	0.0235545	0.0200243
E06000051	Shropshire	2020	NCsignposted	4590	2780	1810	no	no	no	1.80705	0.81216	0.268715	0.11688	0.0929835	0.0235545	0.0200243
E06000051	Shropshire	2020	NCother	0	0	0	no	no	no	1.80705	0.81216	0.268715	0.11688	0.0929835	0.0235545	0.0200243
E06000051	Shropshire	2020	LLsupport	4350	2435	1915	no	no	no	1.80705	0.81216	0.268715	0.11688	0.0929835	0.0235545	0.0200243
E06000051	Shropshire	2020	LTnursing	60	30	30	no	no	no	1.80705	0.81216	0.268715	0.11688	0.0929835	0.0235545	0.0200243
E06000051	Shropshire	2020	LTcommunity	1015	585	430	no	no	no	1.80705	0.81216	0.268715	0.11688	0.0929835	0.0235545	0.0200243
E06000051	Shropshire	2020	STmax	20	10	10	no	no	no	1.80705	0.81216	0.268715	0.11688	0.0929835	0.0235545	0.0200243
E06000051	Shropshire	2021	NCother	2245	1440	805	no	no	no	1.80331	0.82656	0.273289	0.115842	0.087964	0.0226965	0.0203459
E06000051	Shropshire	2021	STother	130	75	55	no	no	no	1.80331	0.82656	0.273289	0.115842	0.087964	0.0226965	0.0203459
E06000051	Shropshire	2021	LLsupport	5795	3245	2550	no	no	no	1.80331	0.82656	0.273289	0.115842	0.087964	0.0226965	0.0203459
E06000051	Shropshire	2021	LTnursing	60	30	30	no	no	no	1.80331	0.82656	0.273289	0.115842	0.087964	0.0226965	0.0203459
E06000051	Shropshire	2021	LTcommunity	955	560	395	no	no	no	1.80331	0.82656	0.273289	0.115842	0.087964	0.0226965	0.0203459
E06000051	Shropshire	2021	STmax	10	5	5	no	no	no	1.80331	0.82656	0.273289	0.115842	0.087964	0.0226965	0.0203459
E06000051	Shropshire	2021	LTresidential	40	20	20	no	no	no	1.80331	0.82656	0.273289	0.115842	0.087964	0.0226965	0.0203459
E06000051	Shropshire	2021	NCsignposted	3800	2200	1600	no	no	no	1.80331	0.82656	0.273289	0.115842	0.087964	0.0226965	0.0203459
E06000052	Cornwall	2020	STother	7140	4070	3070	no	no	no	3.13608	1.4484	0.255882	0.103716	0.117897	0.0231083	0.026667
E06000052	Cornwall	2020	LTresidential	505	255	250	no	no	no	3.13608	1.4484	0.255882	0.103716	0.117897	0.0231083	0.026667
E06000052	Cornwall	2020	LLsupport	4365	2430	1935	no	no	no	3.13608	1.4484	0.255882	0.103716	0.117897	0.0231083	0.026667
E06000052	Cornwall	2020	LTcommunity	4635	2505	2130	no	no	no	3.13608	1.4484	0.255882	0.103716	0.117897	0.0231083	0.026667
E06000052	Cornwall	2020	NCsignposted	110	70	40	no	no	no	3.13608	1.4484	0.255882	0.103716	0.117897	0.0231083	0.026667
E06000052	Cornwall	2020	STmax	775	415	360	no	no	no	3.13608	1.4484	0.255882	0.103716	0.117897	0.0231083	0.026667
E06000052	Cornwall	2020	LTnursing	205	105	100	no	no	no	3.13608	1.4484	0.255882	0.103716	0.117897	0.0231083	0.026667
E06000052	Cornwall	2020	NCother	25405	14535	10870	no	no	no	3.13608	1.4484	0.255882	0.103716	0.117897	0.0231083	0.026667
E06000052	Cornwall	2021	NCsignposted	2930	1670	1260	no	no	no	3.16402	1.45094	0.255944	0.103162	0.111504	0.0225302	0.0263676
E06000052	Cornwall	2021	STother	9000	5145	3855	no	no	no	3.16402	1.45094	0.255944	0.103162	0.111504	0.0225302	0.0263676
E06000052	Cornwall	2021	STmax	895	470	425	no	no	no	3.16402	1.45094	0.255944	0.103162	0.111504	0.0225302	0.0263676
E06000052	Cornwall	2021	LTnursing	130	65	65	no	no	no	3.16402	1.45094	0.255944	0.103162	0.111504	0.0225302	0.0263676
E06000052	Cornwall	2021	LLsupport	3575	2015	1560	no	no	no	3.16402	1.45094	0.255944	0.103162	0.111504	0.0225302	0.0263676
E06000052	Cornwall	2021	LTcommunity	3560	1925	1635	no	no	no	3.16402	1.45094	0.255944	0.103162	0.111504	0.0225302	0.0263676
E06000052	Cornwall	2021	LTresidential	230	115	115	no	no	no	3.16402	1.45094	0.255944	0.103162	0.111504	0.0225302	0.0263676
E06000052	Cornwall	2021	NCother	14035	8015	6020	no	no	no	3.16402	1.45094	0.255944	0.103162	0.111504	0.0225302	0.0263676
E06000054	Wiltshire	2020	STmax	540	275	265	no	no	no	2.82329	1.10358	0.273927	0.107292	0.073547	0.0167206	0.018722
E06000054	Wiltshire	2020	LTcommunity	1160	665	495	no	no	no	2.82329	1.10358	0.273927	0.107292	0.073547	0.0167206	0.018722
E06000054	Wiltshire	2020	NCother	9925	5980	3945	no	no	no	2.82329	1.10358	0.273927	0.107292	0.073547	0.0167206	0.018722
E06000054	Wiltshire	2020	LLsupport	2595	1465	1130	no	no	no	2.82329	1.10358	0.273927	0.107292	0.073547	0.0167206	0.018722
E06000054	Wiltshire	2020	NCsignposted	370	230	140	no	no	no	2.82329	1.10358	0.273927	0.107292	0.073547	0.0167206	0.018722
E06000054	Wiltshire	2020	STother	410	280	130	no	no	no	2.82329	1.10358	0.273927	0.107292	0.073547	0.0167206	0.018722
E06000054	Wiltshire	2020	LTresidential	285	155	130	no	no	no	2.82329	1.10358	0.273927	0.107292	0.073547	0.0167206	0.018722
E06000054	Wiltshire	2020	LTnursing	140	70	70	no	no	no	2.82329	1.10358	0.273927	0.107292	0.073547	0.0167206	0.018722
E06000054	Wiltshire	2021	LTresidential	245	130	115	no	no	no	2.92358	1.12461	0.273393	0.104992	0.0690595	0.0161145	0.0185902
E06000054	Wiltshire	2021	LTnursing	115	60	55	no	no	no	2.92358	1.12461	0.273393	0.104992	0.0690595	0.0161145	0.0185902
E06000054	Wiltshire	2021	LTcommunity	995	590	405	no	no	no	2.92358	1.12461	0.273393	0.104992	0.0690595	0.0161145	0.0185902
E06000054	Wiltshire	2021	NCsignposted	650	380	270	no	no	no	2.92358	1.12461	0.273393	0.104992	0.0690595	0.0161145	0.0185902
E06000054	Wiltshire	2021	LLsupport	3580	2085	1495	no	no	no	2.92358	1.12461	0.273393	0.104992	0.0690595	0.0161145	0.0185902
E06000054	Wiltshire	2021	STmax	310	165	145	no	no	no	2.92358	1.12461	0.273393	0.104992	0.0690595	0.0161145	0.0185902
E06000054	Wiltshire	2021	NCother	11425	6890	4535	no	no	no	2.92358	1.12461	0.273393	0.104992	0.0690595	0.0161145	0.0185902
E06000054	Wiltshire	2021	STother	425	295	130	no	no	no	2.92358	1.12461	0.273393	0.104992	0.0690595	0.0161145	0.0185902
E06000055	Bedford	2020	STmax	275	150	125	yes	yes	yes	1.00134	0.31422	0.283082	0.110671	0.097559	0.0189199	0.0210143
E06000055	Bedford	2020	NCsignposted	125	80	45	yes	yes	yes	1.00134	0.31422	0.283082	0.110671	0.097559	0.0189199	0.0210143
E06000055	Bedford	2020	LTresidential	40	20	20	yes	yes	yes	1.00134	0.31422	0.283082	0.110671	0.097559	0.0189199	0.0210143
E06000055	Bedford	2020	LTnursing	40	20	20	yes	yes	yes	1.00134	0.31422	0.283082	0.110671	0.097559	0.0189199	0.0210143
E06000055	Bedford	2020	STother	110	65	45	yes	yes	yes	1.00134	0.31422	0.283082	0.110671	0.097559	0.0189199	0.0210143
E06000055	Bedford	2020	LLsupport	755	410	345	yes	yes	yes	1.00134	0.31422	0.283082	0.110671	0.097559	0.0189199	0.0210143
E06000055	Bedford	2020	LTcommunity	875	525	350	yes	yes	yes	1.00134	0.31422	0.283082	0.110671	0.097559	0.0189199	0.0210143
E06000055	Bedford	2020	NCother	1405	840	565	yes	yes	yes	1.00134	0.31422	0.283082	0.110671	0.097559	0.0189199	0.0210143
E06000055	Bedford	2021	LTnursing	30	15	15	yes	yes	yes	1.10781	0.31274	0.272431	0.108804	0.0936001	0.0184179	0.019182
E06000055	Bedford	2021	LLsupport	880	475	405	yes	yes	yes	1.10781	0.31274	0.272431	0.108804	0.0936001	0.0184179	0.019182
E06000055	Bedford	2021	NCother	1100	680	420	yes	yes	yes	1.10781	0.31274	0.272431	0.108804	0.0936001	0.0184179	0.019182
E06000055	Bedford	2021	STmax	440	245	195	yes	yes	yes	1.10781	0.31274	0.272431	0.108804	0.0936001	0.0184179	0.019182
E06000055	Bedford	2021	LTcommunity	595	355	240	yes	yes	yes	1.10781	0.31274	0.272431	0.108804	0.0936001	0.0184179	0.019182
E06000055	Bedford	2021	NCsignposted	110	80	30	yes	yes	yes	1.10781	0.31274	0.272431	0.108804	0.0936001	0.0184179	0.019182
E06000055	Bedford	2021	LTresidential	100	50	50	yes	yes	yes	1.10781	0.31274	0.272431	0.108804	0.0936001	0.0184179	0.019182
E06000055	Bedford	2021	STother	120	80	40	yes	yes	yes	1.10781	0.31274	0.272431	0.108804	0.0936001	0.0184179	0.019182
E06000056	Central Bedfordshire	2020	LTresidential	165	85	80	no	no	no	1.73244	0.52632	0.255795	0.0979395	0.0761276	0.0180879	0.0175648
E06000056	Central Bedfordshire	2020	STmax	820	430	390	no	no	no	1.73244	0.52632	0.255795	0.0979395	0.0761276	0.0180879	0.0175648
E06000056	Central Bedfordshire	2020	NCother	425	240	185	no	no	no	1.73244	0.52632	0.255795	0.0979395	0.0761276	0.0180879	0.0175648
E06000056	Central Bedfordshire	2020	LTnursing	60	30	30	no	no	no	1.73244	0.52632	0.255795	0.0979395	0.0761276	0.0180879	0.0175648
E06000056	Central Bedfordshire	2020	STother	5	5	0	no	no	no	1.73244	0.52632	0.255795	0.0979395	0.0761276	0.0180879	0.0175648
E06000056	Central Bedfordshire	2020	LLsupport	630	375	255	no	no	no	1.73244	0.52632	0.255795	0.0979395	0.0761276	0.0180879	0.0175648
E06000056	Central Bedfordshire	2020	NCsignposted	4645	2615	2030	no	no	no	1.73244	0.52632	0.255795	0.0979395	0.0761276	0.0180879	0.0175648
E06000056	Central Bedfordshire	2020	LTcommunity	1565	890	675	no	no	no	1.73244	0.52632	0.255795	0.0979395	0.0761276	0.0180879	0.0175648
E06000056	Central Bedfordshire	2021	NCsignposted	5145	2845	2300	no	no	no	1.74986	0.53246	0.25016	0.0957678	0.0715265	0.0174802	0.0180272
E06000056	Central Bedfordshire	2021	STmax	765	405	360	no	no	no	1.74986	0.53246	0.25016	0.0957678	0.0715265	0.0174802	0.0180272
E06000056	Central Bedfordshire	2021	LTcommunity	1565	895	670	no	no	no	1.74986	0.53246	0.25016	0.0957678	0.0715265	0.0174802	0.0180272
E06000056	Central Bedfordshire	2021	LTresidential	195	100	95	no	no	no	1.74986	0.53246	0.25016	0.0957678	0.0715265	0.0174802	0.0180272
E06000056	Central Bedfordshire	2021	LTnursing	120	60	60	no	no	no	1.74986	0.53246	0.25016	0.0957678	0.0715265	0.0174802	0.0180272
E06000056	Central Bedfordshire	2021	NCother	445	245	200	no	no	no	1.74986	0.53246	0.25016	0.0957678	0.0715265	0.0174802	0.0180272
E06000056	Central Bedfordshire	2021	LLsupport	850	505	345	no	no	no	1.74986	0.53246	0.25016	0.0957678	0.0715265	0.0174802	0.0180272
E06000056	Central Bedfordshire	2021	STother	0	0	0	no	no	no	1.74986	0.53246	0.25016	0.0957678	0.0715265	0.0174802	0.0180272
E06000057	Northumberland	2020	LTcommunity	1885	995	890	no	no	no	1.80553	0.81368	0.25236	0.125464	0.0975291	0.0266843	0.0318701
E06000057	Northumberland	2020	NCsignposted	1130	620	510	no	no	no	1.80553	0.81368	0.25236	0.125464	0.0975291	0.0266843	0.0318701
E06000057	Northumberland	2020	LTnursing	20	10	10	no	no	no	1.80553	0.81368	0.25236	0.125464	0.0975291	0.0266843	0.0318701
E06000057	Northumberland	2020	NCother	0	0	0	no	no	no	1.80553	0.81368	0.25236	0.125464	0.0975291	0.0266843	0.0318701
E06000057	Northumberland	2020	STother	415	215	200	no	no	no	1.80553	0.81368	0.25236	0.125464	0.0975291	0.0266843	0.0318701
E06000057	Northumberland	2020	LLsupport	3935	2325	1610	no	no	no	1.80553	0.81368	0.25236	0.125464	0.0975291	0.0266843	0.0318701
E06000057	Northumberland	2020	LTresidential	20	10	10	no	no	no	1.80553	0.81368	0.25236	0.125464	0.0975291	0.0266843	0.0318701
E06000057	Northumberland	2020	STmax	9250	5050	4200	no	no	no	1.80553	0.81368	0.25236	0.125464	0.0975291	0.0266843	0.0318701
E06000057	Northumberland	2021	LTresidential	50	25	25	no	no	no	1.77847	0.82281	0.247469	0.124795	0.091622	0.0261452	0.0326615
E06000057	Northumberland	2021	LTnursing	0	0	0	no	no	no	1.77847	0.82281	0.247469	0.124795	0.091622	0.0261452	0.0326615
E06000057	Northumberland	2021	NCsignposted	965	520	445	no	no	no	1.77847	0.82281	0.247469	0.124795	0.091622	0.0261452	0.0326615
E06000057	Northumberland	2021	STother	745	410	335	no	no	no	1.77847	0.82281	0.247469	0.124795	0.091622	0.0261452	0.0326615
E06000057	Northumberland	2021	STmax	8880	4830	4050	no	no	no	1.77847	0.82281	0.247469	0.124795	0.091622	0.0261452	0.0326615
E06000057	Northumberland	2021	NCother	0	0	0	no	no	no	1.77847	0.82281	0.247469	0.124795	0.091622	0.0261452	0.0326615
E06000057	Northumberland	2021	LTcommunity	1560	820	740	no	no	no	1.77847	0.82281	0.247469	0.124795	0.091622	0.0261452	0.0326615
E06000057	Northumberland	2021	LLsupport	4685	2725	1960	no	no	no	1.77847	0.82281	0.247469	0.124795	0.091622	0.0261452	0.0326615
E06000058	Bournemouth, Christchurch and Poole	2020	NCsignposted	2075	1255	820	yes	no	no	2.28879	0.86843	0.30569	0.118867	0.114733	0.0199037	0.0195376
E06000058	Bournemouth, Christchurch and Poole	2020	STmax	180	95	85	yes	no	no	2.28879	0.86843	0.30569	0.118867	0.114733	0.0199037	0.0195376
E06000058	Bournemouth, Christchurch and Poole	2020	NCother	5450	3145	2305	yes	no	no	2.28879	0.86843	0.30569	0.118867	0.114733	0.0199037	0.0195376
E06000058	Bournemouth, Christchurch and Poole	2020	LTnursing	40	20	20	yes	no	no	2.28879	0.86843	0.30569	0.118867	0.114733	0.0199037	0.0195376
E06000058	Bournemouth, Christchurch and Poole	2020	STother	575	355	220	yes	no	no	2.28879	0.86843	0.30569	0.118867	0.114733	0.0199037	0.0195376
E06000058	Bournemouth, Christchurch and Poole	2020	LLsupport	3000	1720	1280	yes	no	no	2.28879	0.86843	0.30569	0.118867	0.114733	0.0199037	0.0195376
E06000058	Bournemouth, Christchurch and Poole	2020	LTcommunity	545	330	215	yes	no	no	2.28879	0.86843	0.30569	0.118867	0.114733	0.0199037	0.0195376
E06000058	Bournemouth, Christchurch and Poole	2020	LTresidential	205	105	100	yes	no	no	2.28879	0.86843	0.30569	0.118867	0.114733	0.0199037	0.0195376
E06000058	Bournemouth, Christchurch and Poole	2021	LTresidential	205	105	100	yes	no	no	2.34952	0.86859	0.299508	0.116442	0.108734	0.0193273	0.0193167
E06000058	Bournemouth, Christchurch and Poole	2021	NCother	3890	2230	1660	yes	no	no	2.34952	0.86859	0.299508	0.116442	0.108734	0.0193273	0.0193167
E06000058	Bournemouth, Christchurch and Poole	2021	STother	615	395	220	yes	no	no	2.34952	0.86859	0.299508	0.116442	0.108734	0.0193273	0.0193167
E06000058	Bournemouth, Christchurch and Poole	2021	STmax	295	160	135	yes	no	no	2.34952	0.86859	0.299508	0.116442	0.108734	0.0193273	0.0193167
E06000058	Bournemouth, Christchurch and Poole	2021	LTcommunity	895	500	395	yes	no	no	2.34952	0.86859	0.299508	0.116442	0.108734	0.0193273	0.0193167
E06000058	Bournemouth, Christchurch and Poole	2021	LLsupport	4070	2350	1720	yes	no	no	2.34952	0.86859	0.299508	0.116442	0.108734	0.0193273	0.0193167
E06000058	Bournemouth, Christchurch and Poole	2021	NCsignposted	2225	1340	885	yes	no	no	2.34952	0.86859	0.299508	0.116442	0.108734	0.0193273	0.0193167
E06000058	Bournemouth, Christchurch and Poole	2021	LTnursing	50	25	25	yes	no	no	2.34952	0.86859	0.299508	0.116442	0.108734	0.0193273	0.0193167
E06000059	Dorset	2020	LTnursing	100	50	50	yes	no	no	1.97096	1.11765	0.280705	0.106934	0.0753769	0.0185971	0.0227313
E06000059	Dorset	2020	LTresidential	320	165	155	yes	no	no	1.97096	1.11765	0.280705	0.106934	0.0753769	0.0185971	0.0227313
E06000059	Dorset	2020	NCsignposted	15820	9725	6095	yes	no	no	1.97096	1.11765	0.280705	0.106934	0.0753769	0.0185971	0.0227313
E06000059	Dorset	2020	LTcommunity	790	430	360	yes	no	no	1.97096	1.11765	0.280705	0.106934	0.0753769	0.0185971	0.0227313
E06000059	Dorset	2020	STother	30	15	15	yes	no	no	1.97096	1.11765	0.280705	0.106934	0.0753769	0.0185971	0.0227313
E06000059	Dorset	2020	NCother	2875	1595	1280	yes	no	no	1.97096	1.11765	0.280705	0.106934	0.0753769	0.0185971	0.0227313
E06000059	Dorset	2020	STmax	1130	585	545	yes	no	no	1.97096	1.11765	0.280705	0.106934	0.0753769	0.0185971	0.0227313
E06000059	Dorset	2020	LLsupport	3075	1675	1400	yes	no	no	1.97096	1.11765	0.280705	0.106934	0.0753769	0.0185971	0.0227313
E06000059	Dorset	2021	STmax	430	225	205	yes	no	no	1.98897	1.13053	0.283955	0.106112	0.0705598	0.0180866	0.0228975
E06000059	Dorset	2021	STother	110	55	55	yes	no	no	1.98897	1.13053	0.283955	0.106112	0.0705598	0.0180866	0.0228975
E06000059	Dorset	2021	LLsupport	3305	1800	1505	yes	no	no	1.98897	1.13053	0.283955	0.106112	0.0705598	0.0180866	0.0228975
E06000059	Dorset	2021	LTnursing	80	40	40	yes	no	no	1.98897	1.13053	0.283955	0.106112	0.0705598	0.0180866	0.0228975
E06000059	Dorset	2021	LTcommunity	640	350	290	yes	no	no	1.98897	1.13053	0.283955	0.106112	0.0705598	0.0180866	0.0228975
E06000059	Dorset	2021	NCsignposted	22235	13550	8685	yes	no	no	1.98897	1.13053	0.283955	0.106112	0.0705598	0.0180866	0.0228975
E06000059	Dorset	2021	NCother	4065	2295	1770	yes	no	no	1.98897	1.13053	0.283955	0.106112	0.0705598	0.0180866	0.0228975
E06000059	Dorset	2021	LTresidential	250	125	125	yes	no	no	1.98897	1.13053	0.283955	0.106112	0.0705598	0.0180866	0.0228975
E06000060	Buckinghamshire	2020	STmax	435	225	210	no	yes	yes	3.10762	1.04114	0.29289	0.0996528	0.065337	0.0132499	0.0153582
E06000060	Buckinghamshire	2020	LTnursing	40	20	20	no	yes	yes	3.10762	1.04114	0.29289	0.0996528	0.065337	0.0132499	0.0153582
E06000060	Buckinghamshire	2020	LTresidential	30	15	15	no	yes	yes	3.10762	1.04114	0.29289	0.0996528	0.065337	0.0132499	0.0153582
E06000060	Buckinghamshire	2020	LTcommunity	605	325	280	no	yes	yes	3.10762	1.04114	0.29289	0.0996528	0.065337	0.0132499	0.0153582
E06000060	Buckinghamshire	2020	NCsignposted	10770	6120	4650	no	yes	yes	3.10762	1.04114	0.29289	0.0996528	0.065337	0.0132499	0.0153582
E06000060	Buckinghamshire	2020	NCother	1955	1155	800	no	yes	yes	3.10762	1.04114	0.29289	0.0996528	0.065337	0.0132499	0.0153582
E06000060	Buckinghamshire	2020	LLsupport	30	15	15	no	yes	yes	3.10762	1.04114	0.29289	0.0996528	0.065337	0.0132499	0.0153582
E06000060	Buckinghamshire	2020	STother	10	5	5	no	yes	yes	3.10762	1.04114	0.29289	0.0996528	0.065337	0.0132499	0.0153582
E06000060	Buckinghamshire	2021	STother	485	280	205	no	yes	yes	3.2147	1.04469	0.284132	0.0979214	0.0624252	0.0129057	0.015328
E06000060	Buckinghamshire	2021	LTcommunity	1965	1150	815	no	yes	yes	3.2147	1.04469	0.284132	0.0979214	0.0624252	0.0129057	0.015328
E06000060	Buckinghamshire	2021	STmax	2190	1200	990	no	yes	yes	3.2147	1.04469	0.284132	0.0979214	0.0624252	0.0129057	0.015328
E06000060	Buckinghamshire	2021	LLsupport	185	105	80	no	yes	yes	3.2147	1.04469	0.284132	0.0979214	0.0624252	0.0129057	0.015328
E06000060	Buckinghamshire	2021	LTresidential	210	110	100	no	yes	yes	3.2147	1.04469	0.284132	0.0979214	0.0624252	0.0129057	0.015328
E06000060	Buckinghamshire	2021	NCsignposted	1150	735	415	no	yes	yes	3.2147	1.04469	0.284132	0.0979214	0.0624252	0.0129057	0.015328
E06000060	Buckinghamshire	2021	NCother	7930	4980	2950	no	yes	yes	3.2147	1.04469	0.284132	0.0979214	0.0624252	0.0129057	0.015328
E06000060	Buckinghamshire	2021	LTnursing	170	85	85	no	yes	yes	3.2147	1.04469	0.284132	0.0979214	0.0624252	0.0129057	0.015328
E08000001	Bolton	2020	LLsupport	2800	1640	1160	no	no	no	1.65773	0.50056	0.251438	0.1338	0.16047	0.0349309	0.0351399
E08000001	Bolton	2020	LTnursing	60	30	30	no	no	no	1.65773	0.50056	0.251438	0.1338	0.16047	0.0349309	0.0351399
E08000001	Bolton	2020	STother	400	235	165	no	no	no	1.65773	0.50056	0.251438	0.1338	0.16047	0.0349309	0.0351399
E08000001	Bolton	2020	STmax	1495	805	690	no	no	no	1.65773	0.50056	0.251438	0.1338	0.16047	0.0349309	0.0351399
E08000001	Bolton	2020	LTresidential	160	85	75	no	no	no	1.65773	0.50056	0.251438	0.1338	0.16047	0.0349309	0.0351399
E08000001	Bolton	2020	LTcommunity	1605	955	650	no	no	no	1.65773	0.50056	0.251438	0.1338	0.16047	0.0349309	0.0351399
E08000001	Bolton	2020	NCsignposted	2630	1805	825	no	no	no	1.65773	0.50056	0.251438	0.1338	0.16047	0.0349309	0.0351399
E08000001	Bolton	2020	NCother	3325	2030	1295	no	no	no	1.65773	0.50056	0.251438	0.1338	0.16047	0.0349309	0.0351399
E08000001	Bolton	2021	LTcommunity	1620	940	680	no	no	no	1.70228	0.51	0.248686	0.131265	0.150804	0.0332304	0.0342922
E08000001	Bolton	2021	STother	685	410	275	no	no	no	1.70228	0.51	0.248686	0.131265	0.150804	0.0332304	0.0342922
E08000001	Bolton	2021	NCsignposted	3275	2315	960	no	no	no	1.70228	0.51	0.248686	0.131265	0.150804	0.0332304	0.0342922
E08000001	Bolton	2021	LTnursing	70	35	35	no	no	no	1.70228	0.51	0.248686	0.131265	0.150804	0.0332304	0.0342922
E08000001	Bolton	2021	NCother	3635	2290	1345	no	no	no	1.70228	0.51	0.248686	0.131265	0.150804	0.0332304	0.0342922
E08000001	Bolton	2021	STmax	1365	735	630	no	no	no	1.70228	0.51	0.248686	0.131265	0.150804	0.0332304	0.0342922
E08000001	Bolton	2021	LTresidential	180	100	80	no	no	no	1.70228	0.51	0.248686	0.131265	0.150804	0.0332304	0.0342922
E08000001	Bolton	2021	LLsupport	2900	1715	1185	no	no	no	1.70228	0.51	0.248686	0.131265	0.150804	0.0332304	0.0342922
E08000002	Bury	2020	NCsignposted	755	470	285	no	no	no	1.10346	0.35054	0.262795	0.130099	0.124715	0.0248046	0.0287777
E08000002	Bury	2020	LTcommunity	480	285	195	no	no	no	1.10346	0.35054	0.262795	0.130099	0.124715	0.0248046	0.0287777
E08000002	Bury	2020	STmax	1430	760	670	no	no	no	1.10346	0.35054	0.262795	0.130099	0.124715	0.0248046	0.0287777
E08000002	Bury	2020	LTresidential	105	55	50	no	no	no	1.10346	0.35054	0.262795	0.130099	0.124715	0.0248046	0.0287777
E08000002	Bury	2020	NCother	2050	1145	905	no	no	no	1.10346	0.35054	0.262795	0.130099	0.124715	0.0248046	0.0287777
E08000002	Bury	2020	LTnursing	40	20	20	no	no	no	1.10346	0.35054	0.262795	0.130099	0.124715	0.0248046	0.0287777
E08000002	Bury	2020	LLsupport	4660	2680	1980	no	no	no	1.10346	0.35054	0.262795	0.130099	0.124715	0.0248046	0.0287777
E08000002	Bury	2020	STother	440	260	180	no	no	no	1.10346	0.35054	0.262795	0.130099	0.124715	0.0248046	0.0287777
E08000002	Bury	2021	LTcommunity	875	500	375	no	no	no	1.1241	0.35637	0.256166	0.128827	0.115575	0.0234517	0.0286696
E08000002	Bury	2021	STother	545	315	230	no	no	no	1.1241	0.35637	0.256166	0.128827	0.115575	0.0234517	0.0286696
E08000002	Bury	2021	NCsignposted	605	400	205	no	no	no	1.1241	0.35637	0.256166	0.128827	0.115575	0.0234517	0.0286696
E08000002	Bury	2021	NCother	3240	1930	1310	no	no	no	1.1241	0.35637	0.256166	0.128827	0.115575	0.0234517	0.0286696
E08000002	Bury	2021	LTresidential	165	85	80	no	no	no	1.1241	0.35637	0.256166	0.128827	0.115575	0.0234517	0.0286696
E08000002	Bury	2021	LTnursing	50	25	25	no	no	no	1.1241	0.35637	0.256166	0.128827	0.115575	0.0234517	0.0286696
E08000002	Bury	2021	STmax	1015	530	485	no	no	no	1.1241	0.35637	0.256166	0.128827	0.115575	0.0234517	0.0286696
E08000002	Bury	2021	LLsupport	4540	2525	2015	no	no	no	1.1241	0.35637	0.256166	0.128827	0.115575	0.0234517	0.0286696
E08000003	Manchester	2020	STother	3530	2920	610	no	no	no	3.66866	0.51557	0.253797	0.162151	0.28902	0.0384865	0.0305111
E08000003	Manchester	2020	NCsignposted	3665	3210	455	no	no	no	3.66866	0.51557	0.253797	0.162151	0.28902	0.0384865	0.0305111
E08000003	Manchester	2020	STmax	1640	985	655	no	no	no	3.66866	0.51557	0.253797	0.162151	0.28902	0.0384865	0.0305111
E08000003	Manchester	2020	LTresidential	365	215	150	no	no	no	3.66866	0.51557	0.253797	0.162151	0.28902	0.0384865	0.0305111
E08000003	Manchester	2020	NCother	12665	10390	2275	no	no	no	3.66866	0.51557	0.253797	0.162151	0.28902	0.0384865	0.0305111
E08000003	Manchester	2020	LTnursing	190	105	85	no	no	no	3.66866	0.51557	0.253797	0.162151	0.28902	0.0384865	0.0305111
E08000003	Manchester	2020	LLsupport	5390	4715	675	no	no	no	3.66866	0.51557	0.253797	0.162151	0.28902	0.0384865	0.0305111
E08000003	Manchester	2020	LTcommunity	5455	3915	1540	no	no	no	3.66866	0.51557	0.253797	0.162151	0.28902	0.0384865	0.0305111
E08000003	Manchester	2021	LTnursing	95	50	45	no	no	no	3.58972	0.52582	0.241432	0.157625	0.271205	0.0369994	0.0315338
E08000003	Manchester	2021	LTresidential	280	145	135	no	no	no	3.58972	0.52582	0.241432	0.157625	0.271205	0.0369994	0.0315338
E08000003	Manchester	2021	STother	5015	4155	860	no	no	no	3.58972	0.52582	0.241432	0.157625	0.271205	0.0369994	0.0315338
E08000003	Manchester	2021	NCsignposted	4580	3915	665	no	no	no	3.58972	0.52582	0.241432	0.157625	0.271205	0.0369994	0.0315338
E08000003	Manchester	2021	NCother	16510	13785	2725	no	no	no	3.58972	0.52582	0.241432	0.157625	0.271205	0.0369994	0.0315338
E08000003	Manchester	2021	LLsupport	8625	7595	1030	no	no	no	3.58972	0.52582	0.241432	0.157625	0.271205	0.0369994	0.0315338
E08000003	Manchester	2021	LTcommunity	4305	3145	1160	no	no	no	3.58972	0.52582	0.241432	0.157625	0.271205	0.0369994	0.0315338
E08000003	Manchester	2021	STmax	2475	1485	990	no	no	no	3.58972	0.52582	0.241432	0.157625	0.271205	0.0369994	0.0315338
E08000004	Oldham	2020	STmax	535	285	250	no	no	no	1.36701	0.38417	0.253716	0.139346	0.158738	0.0295963	0.0387543
E08000004	Oldham	2020	LTresidential	90	45	45	no	no	no	1.36701	0.38417	0.253716	0.139346	0.158738	0.0295963	0.0387543
E08000004	Oldham	2020	LLsupport	0	0	0	no	no	no	1.36701	0.38417	0.253716	0.139346	0.158738	0.0295963	0.0387543
E08000004	Oldham	2020	NCother	2640	1655	985	no	no	no	1.36701	0.38417	0.253716	0.139346	0.158738	0.0295963	0.0387543
E08000004	Oldham	2020	STother	40	20	20	no	no	no	1.36701	0.38417	0.253716	0.139346	0.158738	0.0295963	0.0387543
E08000004	Oldham	2020	LTcommunity	2140	1285	855	no	no	no	1.36701	0.38417	0.253716	0.139346	0.158738	0.0295963	0.0387543
E08000004	Oldham	2020	NCsignposted	4300	3070	1230	no	no	no	1.36701	0.38417	0.253716	0.139346	0.158738	0.0295963	0.0387543
E08000004	Oldham	2020	LTnursing	10	5	5	no	no	no	1.36701	0.38417	0.253716	0.139346	0.158738	0.0295963	0.0387543
E08000004	Oldham	2021	LTresidential	50	25	25	no	no	no	1.38667	0.38821	0.248783	0.136543	0.148393	0.0280711	0.0389224
E08000004	Oldham	2021	LLsupport	0	0	0	no	no	no	1.38667	0.38821	0.248783	0.136543	0.148393	0.0280711	0.0389224
E08000004	Oldham	2021	STother	0	0	0	no	no	no	1.38667	0.38821	0.248783	0.136543	0.148393	0.0280711	0.0389224
E08000004	Oldham	2021	LTcommunity	565	325	240	no	no	no	1.38667	0.38821	0.248783	0.136543	0.148393	0.0280711	0.0389224
E08000004	Oldham	2021	NCother	3500	2160	1340	no	no	no	1.38667	0.38821	0.248783	0.136543	0.148393	0.0280711	0.0389224
E08000004	Oldham	2021	LTnursing	20	10	10	no	no	no	1.38667	0.38821	0.248783	0.136543	0.148393	0.0280711	0.0389224
E08000004	Oldham	2021	NCsignposted	4790	3450	1340	no	no	no	1.38667	0.38821	0.248783	0.136543	0.148393	0.0280711	0.0389224
E08000004	Oldham	2021	STmax	595	325	270	no	no	no	1.38667	0.38821	0.248783	0.136543	0.148393	0.0280711	0.0389224
E08000005	Rochdale	2020	STother	820	485	335	no	no	no	1.3013	0.36927	0.250169	0.132897	0.167357	0.0336001	0.0367652
E08000005	Rochdale	2020	LTcommunity	455	285	170	no	no	no	1.3013	0.36927	0.250169	0.132897	0.167357	0.0336001	0.0367652
E08000005	Rochdale	2020	LTnursing	20	10	10	no	no	no	1.3013	0.36927	0.250169	0.132897	0.167357	0.0336001	0.0367652
E08000005	Rochdale	2020	NCsignposted	2795	2000	795	no	no	no	1.3013	0.36927	0.250169	0.132897	0.167357	0.0336001	0.0367652
E08000005	Rochdale	2020	LLsupport	1715	1040	675	no	no	no	1.3013	0.36927	0.250169	0.132897	0.167357	0.0336001	0.0367652
E08000005	Rochdale	2020	STmax	800	500	300	no	no	no	1.3013	0.36927	0.250169	0.132897	0.167357	0.0336001	0.0367652
E08000005	Rochdale	2020	NCother	6075	4170	1905	no	no	no	1.3013	0.36927	0.250169	0.132897	0.167357	0.0336001	0.0367652
E08000005	Rochdale	2020	LTresidential	105	55	50	no	no	no	1.3013	0.36927	0.250169	0.132897	0.167357	0.0336001	0.0367652
E08000005	Rochdale	2021	STother	1180	715	465	no	no	no	1.2982	0.37062	0.236576	0.130221	0.15841	0.0333967	0.0370494
E08000005	Rochdale	2021	NCother	6300	4295	2005	no	no	no	1.2982	0.37062	0.236576	0.130221	0.15841	0.0333967	0.0370494
E08000005	Rochdale	2021	LTresidential	30	15	15	no	no	no	1.2982	0.37062	0.236576	0.130221	0.15841	0.0333967	0.0370494
E08000005	Rochdale	2021	STmax	595	390	205	no	no	no	1.2982	0.37062	0.236576	0.130221	0.15841	0.0333967	0.0370494
E08000005	Rochdale	2021	LTcommunity	570	360	210	no	no	no	1.2982	0.37062	0.236576	0.130221	0.15841	0.0333967	0.0370494
E08000005	Rochdale	2021	LTnursing	10	5	5	no	no	no	1.2982	0.37062	0.236576	0.130221	0.15841	0.0333967	0.0370494
E08000005	Rochdale	2021	NCsignposted	4440	3450	990	no	no	no	1.2982	0.37062	0.236576	0.130221	0.15841	0.0333967	0.0370494
E08000005	Rochdale	2021	LLsupport	2050	1265	785	no	no	no	1.2982	0.37062	0.236576	0.130221	0.15841	0.0333967	0.0370494
E08000006	Salford	2020	STother	125	70	55	no	no	no	1.63591	0.36625	0.264792	0.12755	0.189024	0.0394266	0.0317866
E08000006	Salford	2020	LTnursing	70	35	35	no	no	no	1.63591	0.36625	0.264792	0.12755	0.189024	0.0394266	0.0317866
E08000006	Salford	2020	STmax	930	495	435	no	no	no	1.63591	0.36625	0.264792	0.12755	0.189024	0.0394266	0.0317866
E08000006	Salford	2020	NCother	680	405	275	no	no	no	1.63591	0.36625	0.264792	0.12755	0.189024	0.0394266	0.0317866
E08000006	Salford	2020	LTcommunity	1705	990	715	no	no	no	1.63591	0.36625	0.264792	0.12755	0.189024	0.0394266	0.0317866
E08000006	Salford	2020	LTresidential	185	95	90	no	no	no	1.63591	0.36625	0.264792	0.12755	0.189024	0.0394266	0.0317866
E08000006	Salford	2020	LLsupport	1520	925	595	no	no	no	1.63591	0.36625	0.264792	0.12755	0.189024	0.0394266	0.0317866
E08000006	Salford	2020	NCsignposted	3880	2660	1220	no	no	no	1.63591	0.36625	0.264792	0.12755	0.189024	0.0394266	0.0317866
E08000006	Salford	2021	STmax	730	400	330	no	no	no	1.71212	0.36032	0.262433	0.128025	0.183254	0.0387642	0.0305294
E08000006	Salford	2021	NCother	3735	2475	1260	no	no	no	1.71212	0.36032	0.262433	0.128025	0.183254	0.0387642	0.0305294
E08000006	Salford	2021	LTresidential	110	55	55	no	no	no	1.71212	0.36032	0.262433	0.128025	0.183254	0.0387642	0.0305294
E08000006	Salford	2021	STother	180	115	65	no	no	no	1.71212	0.36032	0.262433	0.128025	0.183254	0.0387642	0.0305294
E08000006	Salford	2021	LTnursing	20	10	10	no	no	no	1.71212	0.36032	0.262433	0.128025	0.183254	0.0387642	0.0305294
E08000006	Salford	2021	LLsupport	360	220	140	no	no	no	1.71212	0.36032	0.262433	0.128025	0.183254	0.0387642	0.0305294
E08000006	Salford	2021	NCsignposted	1295	905	390	no	no	no	1.71212	0.36032	0.262433	0.128025	0.183254	0.0387642	0.0305294
E08000006	Salford	2021	LTcommunity	660	380	280	no	no	no	1.71212	0.36032	0.262433	0.128025	0.183254	0.0387642	0.0305294
E08000007	Stockport	2020	NCsignposted	1415	1085	330	no	no	no	1.68221	0.58933	0.286156	0.134072	0.1073	0.0257453	0.0238526
E08000007	Stockport	2020	LLsupport	1915	1090	825	no	no	no	1.68221	0.58933	0.286156	0.134072	0.1073	0.0257453	0.0238526
E08000007	Stockport	2020	LTcommunity	2050	1185	865	no	no	no	1.68221	0.58933	0.286156	0.134072	0.1073	0.0257453	0.0238526
E08000007	Stockport	2020	STmax	1280	730	550	no	no	no	1.68221	0.58933	0.286156	0.134072	0.1073	0.0257453	0.0238526
E08000007	Stockport	2020	LTnursing	160	85	75	no	no	no	1.68221	0.58933	0.286156	0.134072	0.1073	0.0257453	0.0238526
E08000007	Stockport	2020	STother	925	540	385	no	no	no	1.68221	0.58933	0.286156	0.134072	0.1073	0.0257453	0.0238526
E08000007	Stockport	2020	NCother	4990	3210	1780	no	no	no	1.68221	0.58933	0.286156	0.134072	0.1073	0.0257453	0.0238526
E08000007	Stockport	2020	LTresidential	320	170	150	no	no	no	1.68221	0.58933	0.286156	0.134072	0.1073	0.0257453	0.0238526
E08000007	Stockport	2021	NCsignposted	2840	2065	775	no	no	no	1.70178	0.59604	0.283639	0.131862	0.100748	0.0245286	0.0237839
E08000007	Stockport	2021	LLsupport	2390	1415	975	no	no	no	1.70178	0.59604	0.283639	0.131862	0.100748	0.0245286	0.0237839
E08000007	Stockport	2021	STmax	995	585	410	no	no	no	1.70178	0.59604	0.283639	0.131862	0.100748	0.0245286	0.0237839
E08000007	Stockport	2021	STother	555	335	220	no	no	no	1.70178	0.59604	0.283639	0.131862	0.100748	0.0245286	0.0237839
E08000007	Stockport	2021	LTcommunity	935	555	380	no	no	no	1.70178	0.59604	0.283639	0.131862	0.100748	0.0245286	0.0237839
E08000007	Stockport	2021	LTnursing	60	30	30	no	no	no	1.70178	0.59604	0.283639	0.131862	0.100748	0.0245286	0.0237839
E08000007	Stockport	2021	NCother	4755	3005	1750	no	no	no	1.70178	0.59604	0.283639	0.131862	0.100748	0.0245286	0.0237839
E08000007	Stockport	2021	LTresidential	130	65	65	no	no	no	1.70178	0.59604	0.283639	0.131862	0.100748	0.0245286	0.0237839
E08000008	Tameside	2020	STmax	4970	2805	2165	no	no	no	1.33557	0.39976	0.243496	0.12894	0.151635	0.032876	0.0314192
E08000008	Tameside	2020	NCother	0	0	0	no	no	no	1.33557	0.39976	0.243496	0.12894	0.151635	0.032876	0.0314192
E08000008	Tameside	2020	LTnursing	0	0	0	no	no	no	1.33557	0.39976	0.243496	0.12894	0.151635	0.032876	0.0314192
E08000008	Tameside	2020	LLsupport	1350	825	525	no	no	no	1.33557	0.39976	0.243496	0.12894	0.151635	0.032876	0.0314192
E08000008	Tameside	2020	NCsignposted	2320	1610	710	no	no	no	1.33557	0.39976	0.243496	0.12894	0.151635	0.032876	0.0314192
E08000008	Tameside	2020	LTcommunity	1400	805	595	no	no	no	1.33557	0.39976	0.243496	0.12894	0.151635	0.032876	0.0314192
E08000008	Tameside	2020	STother	0	0	0	no	no	no	1.33557	0.39976	0.243496	0.12894	0.151635	0.032876	0.0314192
E08000008	Tameside	2020	LTresidential	10	5	5	no	no	no	1.33557	0.39976	0.243496	0.12894	0.151635	0.032876	0.0314192
E08000008	Tameside	2021	NCother	0	0	0	no	no	no	1.36886	0.40703	0.241456	0.127718	0.142391	0.0323748	0.0308322
E08000008	Tameside	2021	NCsignposted	2445	1715	730	no	no	no	1.36886	0.40703	0.241456	0.127718	0.142391	0.0323748	0.0308322
E08000008	Tameside	2021	LTresidential	0	0	0	no	no	no	1.36886	0.40703	0.241456	0.127718	0.142391	0.0323748	0.0308322
E08000008	Tameside	2021	STother	0	0	0	no	no	no	1.36886	0.40703	0.241456	0.127718	0.142391	0.0323748	0.0308322
E08000008	Tameside	2021	LLsupport	2435	1440	995	no	no	no	1.36886	0.40703	0.241456	0.127718	0.142391	0.0323748	0.0308322
E08000008	Tameside	2021	LTcommunity	825	460	365	no	no	no	1.36886	0.40703	0.241456	0.127718	0.142391	0.0323748	0.0308322
E08000008	Tameside	2021	STmax	5665	3150	2515	no	no	no	1.36886	0.40703	0.241456	0.127718	0.142391	0.0323748	0.0308322
E08000008	Tameside	2021	LTnursing	0	0	0	no	no	no	1.36886	0.40703	0.241456	0.127718	0.142391	0.0323748	0.0308322
E08000009	Trafford	2020	NCother	4005	2560	1445	no	yes	yes	1.37079	0.41443	0.294067	0.120503	0.110875	0.0222233	0.0203861
E08000009	Trafford	2020	STother	2020	1205	815	no	yes	yes	1.37079	0.41443	0.294067	0.120503	0.110875	0.0222233	0.0203861
E08000009	Trafford	2020	LTcommunity	780	435	345	no	yes	yes	1.37079	0.41443	0.294067	0.120503	0.110875	0.0222233	0.0203861
E08000009	Trafford	2020	LTresidential	105	55	50	no	yes	yes	1.37079	0.41443	0.294067	0.120503	0.110875	0.0222233	0.0203861
E08000009	Trafford	2020	LTnursing	30	15	15	no	yes	yes	1.37079	0.41443	0.294067	0.120503	0.110875	0.0222233	0.0203861
E08000009	Trafford	2020	STmax	1235	650	585	no	yes	yes	1.37079	0.41443	0.294067	0.120503	0.110875	0.0222233	0.0203861
E08000009	Trafford	2020	LLsupport	4740	2630	2110	no	yes	yes	1.37079	0.41443	0.294067	0.120503	0.110875	0.0222233	0.0203861
E08000009	Trafford	2020	NCsignposted	2180	1430	750	no	yes	yes	1.37079	0.41443	0.294067	0.120503	0.110875	0.0222233	0.0203861
E08000009	Trafford	2021	LTresidential	70	35	35	no	yes	yes	1.36978	0.41469	0.287854	0.117714	0.106067	0.0214256	0.0204412
E08000009	Trafford	2021	STmax	1620	855	765	no	yes	yes	1.36978	0.41469	0.287854	0.117714	0.106067	0.0214256	0.0204412
E08000009	Trafford	2021	LLsupport	1715	960	755	no	yes	yes	1.36978	0.41469	0.287854	0.117714	0.106067	0.0214256	0.0204412
E08000009	Trafford	2021	LTcommunity	660	370	290	no	yes	yes	1.36978	0.41469	0.287854	0.117714	0.106067	0.0214256	0.0204412
E08000009	Trafford	2021	LTnursing	30	15	15	no	yes	yes	1.36978	0.41469	0.287854	0.117714	0.106067	0.0214256	0.0204412
E08000009	Trafford	2021	NCother	5715	3735	1980	no	yes	yes	1.36978	0.41469	0.287854	0.117714	0.106067	0.0214256	0.0204412
E08000009	Trafford	2021	NCsignposted	2390	1575	815	no	yes	yes	1.36978	0.41469	0.287854	0.117714	0.106067	0.0214256	0.0204412
E08000009	Trafford	2021	STother	1700	1005	695	no	yes	yes	1.36978	0.41469	0.287854	0.117714	0.106067	0.0214256	0.0204412
E08000010	Wigan	2020	LLsupport	3075	1850	1225	no	no	no	1.94252	0.6342	0.231725	0.123703	0.133124	0.0379376	0.0323986
E08000010	Wigan	2020	NCother	4300	2790	1510	no	no	no	1.94252	0.6342	0.231725	0.123703	0.133124	0.0379376	0.0323986
E08000010	Wigan	2020	STmax	180	95	85	no	no	no	1.94252	0.6342	0.231725	0.123703	0.133124	0.0379376	0.0323986
E08000010	Wigan	2020	NCsignposted	510	340	170	no	no	no	1.94252	0.6342	0.231725	0.123703	0.133124	0.0379376	0.0323986
E08000010	Wigan	2020	LTcommunity	295	185	110	no	no	no	1.94252	0.6342	0.231725	0.123703	0.133124	0.0379376	0.0323986
E08000010	Wigan	2020	LTnursing	20	10	10	no	no	no	1.94252	0.6342	0.231725	0.123703	0.133124	0.0379376	0.0323986
E08000010	Wigan	2020	LTresidential	40	20	20	no	no	no	1.94252	0.6342	0.231725	0.123703	0.133124	0.0379376	0.0323986
E08000010	Wigan	2020	STother	585	310	275	no	no	no	1.94252	0.6342	0.231725	0.123703	0.133124	0.0379376	0.0323986
E08000010	Wigan	2021	LTresidential	190	95	95	no	no	no	1.94213	0.63983	0.235047	0.123642	0.12424	0.036959	0.0324283
E08000010	Wigan	2021	LLsupport	3855	2290	1565	no	no	no	1.94213	0.63983	0.235047	0.123642	0.12424	0.036959	0.0324283
E08000010	Wigan	2021	LTcommunity	415	250	165	no	no	no	1.94213	0.63983	0.235047	0.123642	0.12424	0.036959	0.0324283
E08000010	Wigan	2021	STmax	215	115	100	no	no	no	1.94213	0.63983	0.235047	0.123642	0.12424	0.036959	0.0324283
E08000010	Wigan	2021	NCother	5470	3485	1985	no	no	no	1.94213	0.63983	0.235047	0.123642	0.12424	0.036959	0.0324283
E08000010	Wigan	2021	LTnursing	90	45	45	no	no	no	1.94213	0.63983	0.235047	0.123642	0.12424	0.036959	0.0324283
E08000010	Wigan	2021	NCsignposted	830	535	295	no	no	no	1.94213	0.63983	0.235047	0.123642	0.12424	0.036959	0.0324283
E08000010	Wigan	2021	STother	465	250	215	no	no	no	1.94213	0.63983	0.235047	0.123642	0.12424	0.036959	0.0324283
E08000011	Knowsley	2020	LTnursing	30	15	15	no	no	no	0.89675	0.26419	0.265718	0.155892	0.234065	0.0579696	0.0510399
E08000011	Knowsley	2020	STother	420	240	180	no	no	no	0.89675	0.26419	0.265718	0.155892	0.234065	0.0579696	0.0510399
E08000011	Knowsley	2020	NCsignposted	835	475	360	no	no	no	0.89675	0.26419	0.265718	0.155892	0.234065	0.0579696	0.0510399
E08000011	Knowsley	2020	NCother	1010	700	310	no	no	no	0.89675	0.26419	0.265718	0.155892	0.234065	0.0579696	0.0510399
E08000011	Knowsley	2020	LTcommunity	455	255	200	no	no	no	0.89675	0.26419	0.265718	0.155892	0.234065	0.0579696	0.0510399
E08000011	Knowsley	2020	LTresidential	60	30	30	no	no	no	0.89675	0.26419	0.265718	0.155892	0.234065	0.0579696	0.0510399
E08000011	Knowsley	2020	STmax	0	0	0	no	no	no	0.89675	0.26419	0.265718	0.155892	0.234065	0.0579696	0.0510399
E08000011	Knowsley	2020	LLsupport	795	490	305	no	no	no	0.89675	0.26419	0.265718	0.155892	0.234065	0.0579696	0.0510399
E08000011	Knowsley	2021	LTcommunity	500	290	210	no	no	no	0.92895	0.2644	0.254614	0.154643	0.222986	0.0567322	0.049311
E08000011	Knowsley	2021	STother	210	120	90	no	no	no	0.92895	0.2644	0.254614	0.154643	0.222986	0.0567322	0.049311
E08000011	Knowsley	2021	LTnursing	20	10	10	no	no	no	0.92895	0.2644	0.254614	0.154643	0.222986	0.0567322	0.049311
E08000011	Knowsley	2021	LLsupport	820	510	310	no	no	no	0.92895	0.2644	0.254614	0.154643	0.222986	0.0567322	0.049311
E08000011	Knowsley	2021	STmax	70	35	35	no	no	no	0.92895	0.2644	0.254614	0.154643	0.222986	0.0567322	0.049311
E08000011	Knowsley	2021	NCother	1045	700	345	no	no	no	0.92895	0.2644	0.254614	0.154643	0.222986	0.0567322	0.049311
E08000011	Knowsley	2021	LTresidential	90	45	45	no	no	no	0.92895	0.2644	0.254614	0.154643	0.222986	0.0567322	0.049311
E08000011	Knowsley	2021	NCsignposted	1155	685	470	no	no	no	0.92895	0.2644	0.254614	0.154643	0.222986	0.0567322	0.049311
E08000012	Liverpool	2020	LTnursing	0	0	0	no	no	yes	3.20724	0.73799	0.265166	0.155222	0.251243	0.05454	0.0381566
E08000012	Liverpool	2020	STother	505	265	240	no	no	yes	3.20724	0.73799	0.265166	0.155222	0.251243	0.05454	0.0381566
E08000012	Liverpool	2020	LLsupport	2470	1450	1020	no	no	yes	3.20724	0.73799	0.265166	0.155222	0.251243	0.05454	0.0381566
E08000012	Liverpool	2020	NCsignposted	4330	2860	1470	no	no	yes	3.20724	0.73799	0.265166	0.155222	0.251243	0.05454	0.0381566
E08000012	Liverpool	2020	NCother	6710	4595	2115	no	no	yes	3.20724	0.73799	0.265166	0.155222	0.251243	0.05454	0.0381566
E08000012	Liverpool	2020	LTresidential	0	0	0	no	no	yes	3.20724	0.73799	0.265166	0.155222	0.251243	0.05454	0.0381566
E08000012	Liverpool	2020	STmax	2640	1375	1265	no	no	yes	3.20724	0.73799	0.265166	0.155222	0.251243	0.05454	0.0381566
E08000012	Liverpool	2020	LTcommunity	880	500	380	no	no	yes	3.20724	0.73799	0.265166	0.155222	0.251243	0.05454	0.0381566
E08000012	Liverpool	2021	STmax	0	0	0	no	no	yes	3.08929	0.74878	0.250741	0.153486	0.235263	0.0520547	0.0394808
E08000012	Liverpool	2021	NCsignposted	335	260	75	no	no	yes	3.08929	0.74878	0.250741	0.153486	0.235263	0.0520547	0.0394808
E08000012	Liverpool	2021	LTresidential	30	15	15	no	no	yes	3.08929	0.74878	0.250741	0.153486	0.235263	0.0520547	0.0394808
E08000012	Liverpool	2021	LTcommunity	935	500	435	no	no	yes	3.08929	0.74878	0.250741	0.153486	0.235263	0.0520547	0.0394808
E08000012	Liverpool	2021	STother	390	310	80	no	no	yes	3.08929	0.74878	0.250741	0.153486	0.235263	0.0520547	0.0394808
E08000012	Liverpool	2021	LLsupport	4420	2735	1685	no	no	yes	3.08929	0.74878	0.250741	0.153486	0.235263	0.0520547	0.0394808
E08000012	Liverpool	2021	LTnursing	10	5	5	no	no	yes	3.08929	0.74878	0.250741	0.153486	0.235263	0.0520547	0.0394808
E08000012	Liverpool	2021	NCother	9205	6130	3075	no	no	yes	3.08929	0.74878	0.250741	0.153486	0.235263	0.0520547	0.0394808
E08000013	St. Helens	2020	LTcommunity	2685	1455	1230	no	no	no	1.04752	0.3732	0.253376	0.154388	0.140715	0.0492363	0.0444049
E08000013	St. Helens	2020	LTnursing	60	30	30	no	no	no	1.04752	0.3732	0.253376	0.154388	0.140715	0.0492363	0.0444049
E08000013	St. Helens	2020	LLsupport	1580	935	645	no	no	no	1.04752	0.3732	0.253376	0.154388	0.140715	0.0492363	0.0444049
E08000013	St. Helens	2020	STother	1300	725	575	no	no	no	1.04752	0.3732	0.253376	0.154388	0.140715	0.0492363	0.0444049
E08000013	St. Helens	2020	STmax	800	440	360	no	no	no	1.04752	0.3732	0.253376	0.154388	0.140715	0.0492363	0.0444049
E08000013	St. Helens	2020	LTresidential	90	45	45	no	no	no	1.04752	0.3732	0.253376	0.154388	0.140715	0.0492363	0.0444049
E08000013	St. Helens	2020	NCsignposted	8995	5940	3055	no	no	no	1.04752	0.3732	0.253376	0.154388	0.140715	0.0492363	0.0444049
E08000013	St. Helens	2020	NCother	30260	19030	11230	no	no	no	1.04752	0.3732	0.253376	0.154388	0.140715	0.0492363	0.0444049
E08000013	St. Helens	2021	STother	1155	635	520	no	no	no	1.0694	0.37807	0.254953	0.152816	0.131993	0.0468432	0.043487
E08000013	St. Helens	2021	LLsupport	1820	1080	740	no	no	no	1.0694	0.37807	0.254953	0.152816	0.131993	0.0468432	0.043487
E08000013	St. Helens	2021	STmax	670	375	295	no	no	no	1.0694	0.37807	0.254953	0.152816	0.131993	0.0468432	0.043487
E08000013	St. Helens	2021	NCsignposted	6070	4045	2025	no	no	no	1.0694	0.37807	0.254953	0.152816	0.131993	0.0468432	0.043487
E08000013	St. Helens	2021	LTcommunity	2705	1485	1220	no	no	no	1.0694	0.37807	0.254953	0.152816	0.131993	0.0468432	0.043487
E08000013	St. Helens	2021	LTnursing	90	45	45	no	no	no	1.0694	0.37807	0.254953	0.152816	0.131993	0.0468432	0.043487
E08000013	St. Helens	2021	NCother	26305	16335	9970	no	no	no	1.0694	0.37807	0.254953	0.152816	0.131993	0.0468432	0.043487
E08000013	St. Helens	2021	LTresidential	120	60	60	no	no	no	1.0694	0.37807	0.254953	0.152816	0.131993	0.0468432	0.043487
E08000014	Sefton	2020	LTresidential	110	55	55	no	no	no	1.53423	0.65463	0.296748	0.141217	0.141817	0.0334578	0.0351333
E08000014	Sefton	2020	LLsupport	1210	675	535	no	no	no	1.53423	0.65463	0.296748	0.141217	0.141817	0.0334578	0.0351333
E08000014	Sefton	2020	STmax	540	320	220	no	no	no	1.53423	0.65463	0.296748	0.141217	0.141817	0.0334578	0.0351333
E08000014	Sefton	2020	NCother	7470	4610	2860	no	no	no	1.53423	0.65463	0.296748	0.141217	0.141817	0.0334578	0.0351333
E08000014	Sefton	2020	NCsignposted	350	210	140	no	no	no	1.53423	0.65463	0.296748	0.141217	0.141817	0.0334578	0.0351333
E08000014	Sefton	2020	STother	480	295	185	no	no	no	1.53423	0.65463	0.296748	0.141217	0.141817	0.0334578	0.0351333
E08000014	Sefton	2020	LTcommunity	950	535	415	no	no	no	1.53423	0.65463	0.296748	0.141217	0.141817	0.0334578	0.0351333
E08000014	Sefton	2020	LTnursing	40	20	20	no	no	no	1.53423	0.65463	0.296748	0.141217	0.141817	0.0334578	0.0351333
E08000014	Sefton	2021	LTcommunity	735	405	330	no	no	no	1.58644	0.65158	0.292305	0.140969	0.134803	0.0324749	0.0339912
E08000014	Sefton	2021	LLsupport	1445	795	650	no	no	no	1.58644	0.65158	0.292305	0.140969	0.134803	0.0324749	0.0339912
E08000014	Sefton	2021	STother	755	440	315	no	no	no	1.58644	0.65158	0.292305	0.140969	0.134803	0.0324749	0.0339912
E08000014	Sefton	2021	LTnursing	50	25	25	no	no	no	1.58644	0.65158	0.292305	0.140969	0.134803	0.0324749	0.0339912
E08000014	Sefton	2021	LTresidential	135	70	65	no	no	no	1.58644	0.65158	0.292305	0.140969	0.134803	0.0324749	0.0339912
E08000014	Sefton	2021	NCother	8000	4910	3090	no	no	no	1.58644	0.65158	0.292305	0.140969	0.134803	0.0324749	0.0339912
E08000014	Sefton	2021	NCsignposted	440	265	175	no	no	no	1.58644	0.65158	0.292305	0.140969	0.134803	0.0324749	0.0339912
E08000014	Sefton	2021	STmax	870	505	365	no	no	no	1.58644	0.65158	0.292305	0.140969	0.134803	0.0324749	0.0339912
E08000015	Wirral	2020	NCsignposted	435	260	175	no	yes	yes	1.82127	0.71289	0.272931	0.141172	0.1371	0.032228	0.038933
E08000015	Wirral	2020	LTcommunity	1470	845	625	no	yes	yes	1.82127	0.71289	0.272931	0.141172	0.1371	0.032228	0.038933
E08000015	Wirral	2020	STother	1750	915	835	no	yes	yes	1.82127	0.71289	0.272931	0.141172	0.1371	0.032228	0.038933
E08000015	Wirral	2020	STmax	1670	895	775	no	yes	yes	1.82127	0.71289	0.272931	0.141172	0.1371	0.032228	0.038933
E08000015	Wirral	2020	NCother	6075	3960	2115	no	yes	yes	1.82127	0.71289	0.272931	0.141172	0.1371	0.032228	0.038933
E08000015	Wirral	2020	LTnursing	110	60	50	no	yes	yes	1.82127	0.71289	0.272931	0.141172	0.1371	0.032228	0.038933
E08000015	Wirral	2020	LLsupport	1850	1015	835	no	yes	yes	1.82127	0.71289	0.272931	0.141172	0.1371	0.032228	0.038933
E08000015	Wirral	2020	LTresidential	105	55	50	no	yes	yes	1.82127	0.71289	0.272931	0.141172	0.1371	0.032228	0.038933
E08000015	Wirral	2021	STother	690	395	295	no	yes	yes	1.81084	0.70819	0.26925	0.141	0.131405	0.0322795	0.0393022
E08000015	Wirral	2021	LTcommunity	1845	955	890	no	yes	yes	1.81084	0.70819	0.26925	0.141	0.131405	0.0322795	0.0393022
E08000015	Wirral	2021	LTresidential	70	35	35	no	yes	yes	1.81084	0.70819	0.26925	0.141	0.131405	0.0322795	0.0393022
E08000015	Wirral	2021	LTnursing	75	40	35	no	yes	yes	1.81084	0.70819	0.26925	0.141	0.131405	0.0322795	0.0393022
E08000015	Wirral	2021	LLsupport	2110	1140	970	no	yes	yes	1.81084	0.70819	0.26925	0.141	0.131405	0.0322795	0.0393022
E08000015	Wirral	2021	NCother	5730	3175	2555	no	yes	yes	1.81084	0.70819	0.26925	0.141	0.131405	0.0322795	0.0393022
E08000015	Wirral	2021	STmax	1405	750	655	no	yes	yes	1.81084	0.70819	0.26925	0.141	0.131405	0.0322795	0.0393022
E08000015	Wirral	2021	NCsignposted	550	315	235	no	yes	yes	1.81084	0.70819	0.26925	0.141	0.131405	0.0322795	0.0393022
E08000016	Barnsley	2020	LLsupport	5350	3065	2285	yes	no	no	1.44961	0.4866	0.248829	0.125863	0.134792	0.041754	0.0421027
E08000016	Barnsley	2020	NCsignposted	3000	1980	1020	yes	no	no	1.44961	0.4866	0.248829	0.125863	0.134792	0.041754	0.0421027
E08000016	Barnsley	2020	LTresidential	150	75	75	yes	no	no	1.44961	0.4866	0.248829	0.125863	0.134792	0.041754	0.0421027
E08000016	Barnsley	2020	STother	245	140	105	yes	no	no	1.44961	0.4866	0.248829	0.125863	0.134792	0.041754	0.0421027
E08000016	Barnsley	2020	NCother	4985	3220	1765	yes	no	no	1.44961	0.4866	0.248829	0.125863	0.134792	0.041754	0.0421027
E08000016	Barnsley	2020	LTcommunity	985	550	435	yes	no	no	1.44961	0.4866	0.248829	0.125863	0.134792	0.041754	0.0421027
E08000016	Barnsley	2020	LTnursing	20	10	10	yes	no	no	1.44961	0.4866	0.248829	0.125863	0.134792	0.041754	0.0421027
E08000016	Barnsley	2020	STmax	10	5	5	yes	no	no	1.44961	0.4866	0.248829	0.125863	0.134792	0.041754	0.0421027
E08000016	Barnsley	2021	LLsupport	5695	3305	2390	yes	no	no	1.44172	0.47905	0.244714	0.128556	0.128906	0.0422346	0.0423071
E08000016	Barnsley	2021	STother	135	85	50	yes	no	no	1.44172	0.47905	0.244714	0.128556	0.128906	0.0422346	0.0423071
E08000016	Barnsley	2021	NCsignposted	4590	2980	1610	yes	no	no	1.44172	0.47905	0.244714	0.128556	0.128906	0.0422346	0.0423071
E08000016	Barnsley	2021	LTnursing	20	10	10	yes	no	no	1.44172	0.47905	0.244714	0.128556	0.128906	0.0422346	0.0423071
E08000016	Barnsley	2021	LTresidential	200	100	100	yes	no	no	1.44172	0.47905	0.244714	0.128556	0.128906	0.0422346	0.0423071
E08000016	Barnsley	2021	LTcommunity	710	400	310	yes	no	no	1.44172	0.47905	0.244714	0.128556	0.128906	0.0422346	0.0423071
E08000016	Barnsley	2021	NCother	4725	3135	1590	yes	no	no	1.44172	0.47905	0.244714	0.128556	0.128906	0.0422346	0.0423071
E08000016	Barnsley	2021	STmax	145	75	70	yes	no	no	1.44172	0.47905	0.244714	0.128556	0.128906	0.0422346	0.0423071
E08000017	Doncaster	2020	LTresidential	190	95	95	no	no	no	1.81538	0.60324	0.260908	0.128452	0.136824	0.0341821	0.0362018
E08000017	Doncaster	2020	STmax	1990	1135	855	no	no	no	1.81538	0.60324	0.260908	0.128452	0.136824	0.0341821	0.0362018
E08000017	Doncaster	2020	NCsignposted	13735	8395	5340	no	no	no	1.81538	0.60324	0.260908	0.128452	0.136824	0.0341821	0.0362018
E08000017	Doncaster	2020	LTcommunity	1730	950	780	no	no	no	1.81538	0.60324	0.260908	0.128452	0.136824	0.0341821	0.0362018
E08000017	Doncaster	2020	NCother	655	375	280	no	no	no	1.81538	0.60324	0.260908	0.128452	0.136824	0.0341821	0.0362018
E08000017	Doncaster	2020	STother	70	45	25	no	no	no	1.81538	0.60324	0.260908	0.128452	0.136824	0.0341821	0.0362018
E08000017	Doncaster	2020	LTnursing	40	20	20	no	no	no	1.81538	0.60324	0.260908	0.128452	0.136824	0.0341821	0.0362018
E08000017	Doncaster	2020	LLsupport	50	35	15	no	no	no	1.81538	0.60324	0.260908	0.128452	0.136824	0.0341821	0.0362018
E08000017	Doncaster	2021	LTresidential	130	65	65	no	no	no	1.80862	0.60245	0.258428	0.128073	0.12926	0.0337746	0.0367283
E08000017	Doncaster	2021	NCother	1860	1145	715	no	no	no	1.80862	0.60245	0.258428	0.128073	0.12926	0.0337746	0.0367283
E08000017	Doncaster	2021	STmax	620	320	300	no	no	no	1.80862	0.60245	0.258428	0.128073	0.12926	0.0337746	0.0367283
E08000017	Doncaster	2021	LTnursing	20	10	10	no	no	no	1.80862	0.60245	0.258428	0.128073	0.12926	0.0337746	0.0367283
E08000017	Doncaster	2021	LTcommunity	280	160	120	no	no	no	1.80862	0.60245	0.258428	0.128073	0.12926	0.0337746	0.0367283
E08000017	Doncaster	2021	NCsignposted	10740	6625	4115	no	no	no	1.80862	0.60245	0.258428	0.128073	0.12926	0.0337746	0.0367283
E08000017	Doncaster	2021	LLsupport	1475	835	640	no	no	no	1.80862	0.60245	0.258428	0.128073	0.12926	0.0337746	0.0367283
E08000017	Doncaster	2021	STother	0	0	0	no	no	no	1.80862	0.60245	0.258428	0.128073	0.12926	0.0337746	0.0367283
E08000018	Rotherham	2020	NCother	3125	1925	1200	no	no	no	1.52095	0.52388	0.259563	0.140872	0.137699	0.0377854	0.0450344
E08000018	Rotherham	2020	LTresidential	85	45	40	no	no	no	1.52095	0.52388	0.259563	0.140872	0.137699	0.0377854	0.0450344
E08000018	Rotherham	2020	LTcommunity	1270	730	540	no	no	no	1.52095	0.52388	0.259563	0.140872	0.137699	0.0377854	0.0450344
E08000018	Rotherham	2020	STmax	710	375	335	no	no	no	1.52095	0.52388	0.259563	0.140872	0.137699	0.0377854	0.0450344
E08000018	Rotherham	2020	LLsupport	6535	3670	2865	no	no	no	1.52095	0.52388	0.259563	0.140872	0.137699	0.0377854	0.0450344
E08000018	Rotherham	2020	LTnursing	20	10	10	no	no	no	1.52095	0.52388	0.259563	0.140872	0.137699	0.0377854	0.0450344
E08000018	Rotherham	2020	NCsignposted	5205	3280	1925	no	no	no	1.52095	0.52388	0.259563	0.140872	0.137699	0.0377854	0.0450344
E08000018	Rotherham	2020	STother	210	125	85	no	no	no	1.52095	0.52388	0.259563	0.140872	0.137699	0.0377854	0.0450344
E08000018	Rotherham	2021	LLsupport	6880	3810	3070	no	no	no	1.54354	0.52551	0.256532	0.139089	0.129265	0.0370117	0.044934
E08000018	Rotherham	2021	LTnursing	10	5	5	no	no	no	1.54354	0.52551	0.256532	0.139089	0.129265	0.0370117	0.044934
E08000018	Rotherham	2021	NCsignposted	6470	4050	2420	no	no	no	1.54354	0.52551	0.256532	0.139089	0.129265	0.0370117	0.044934
E08000018	Rotherham	2021	NCother	2965	1845	1120	no	no	no	1.54354	0.52551	0.256532	0.139089	0.129265	0.0370117	0.044934
E08000018	Rotherham	2021	STmax	725	385	340	no	no	no	1.54354	0.52551	0.256532	0.139089	0.129265	0.0370117	0.044934
E08000018	Rotherham	2021	LTcommunity	1035	600	435	no	no	no	1.54354	0.52551	0.256532	0.139089	0.129265	0.0370117	0.044934
E08000018	Rotherham	2021	STother	390	225	165	no	no	no	1.54354	0.52551	0.256532	0.139089	0.129265	0.0370117	0.044934
E08000018	Rotherham	2021	LTresidential	105	55	50	no	no	no	1.54354	0.52551	0.256532	0.139089	0.129265	0.0370117	0.044934
E08000019	Sheffield	2020	NCsignposted	1130	815	315	no	no	no	3.64509	0.94714	0.286093	0.138229	0.155531	0.0316981	0.0315438
E08000019	Sheffield	2020	LTresidential	190	100	90	no	no	no	3.64509	0.94714	0.286093	0.138229	0.155531	0.0316981	0.0315438
E08000019	Sheffield	2020	LLsupport	495	320	175	no	no	no	3.64509	0.94714	0.286093	0.138229	0.155531	0.0316981	0.0315438
E08000019	Sheffield	2020	STmax	3030	1660	1370	no	no	no	3.64509	0.94714	0.286093	0.138229	0.155531	0.0316981	0.0315438
E08000019	Sheffield	2020	STother	4085	2470	1615	no	no	no	3.64509	0.94714	0.286093	0.138229	0.155531	0.0316981	0.0315438
E08000019	Sheffield	2020	LTcommunity	1405	880	525	no	no	no	3.64509	0.94714	0.286093	0.138229	0.155531	0.0316981	0.0315438
E08000019	Sheffield	2020	NCother	10210	8070	2140	no	no	no	3.64509	0.94714	0.286093	0.138229	0.155531	0.0316981	0.0315438
E08000019	Sheffield	2020	LTnursing	80	40	40	no	no	no	3.64509	0.94714	0.286093	0.138229	0.155531	0.0316981	0.0315438
E08000019	Sheffield	2021	STmax	3045	1705	1340	no	no	no	3.37415	0.95267	0.280296	0.136409	0.146507	0.030383	0.0344435
E08000019	Sheffield	2021	LTcommunity	1150	685	465	no	no	no	3.37415	0.95267	0.280296	0.136409	0.146507	0.030383	0.0344435
E08000019	Sheffield	2021	LTnursing	110	60	50	no	no	no	3.37415	0.95267	0.280296	0.136409	0.146507	0.030383	0.0344435
E08000019	Sheffield	2021	STother	4615	3050	1565	no	no	no	3.37415	0.95267	0.280296	0.136409	0.146507	0.030383	0.0344435
E08000019	Sheffield	2021	LLsupport	340	215	125	no	no	no	3.37415	0.95267	0.280296	0.136409	0.146507	0.030383	0.0344435
E08000019	Sheffield	2021	NCother	7080	4615	2465	no	no	no	3.37415	0.95267	0.280296	0.136409	0.146507	0.030383	0.0344435
E08000019	Sheffield	2021	NCsignposted	1195	780	415	no	no	no	3.37415	0.95267	0.280296	0.136409	0.146507	0.030383	0.0344435
E08000019	Sheffield	2021	LTresidential	245	145	100	no	no	no	3.37415	0.95267	0.280296	0.136409	0.146507	0.030383	0.0344435
E08000021	Newcastle upon Tyne	2020	LTresidential	130	65	65	no	no	no	1.96939	0.44154	0.285342	0.158417	0.186212	0.0381223	0.0300867
E08000021	Newcastle upon Tyne	2020	NCsignposted	3690	2225	1465	no	no	no	1.96939	0.44154	0.285342	0.158417	0.186212	0.0381223	0.0300867
E08000021	Newcastle upon Tyne	2020	STmax	1850	995	855	no	no	no	1.96939	0.44154	0.285342	0.158417	0.186212	0.0381223	0.0300867
E08000021	Newcastle upon Tyne	2020	LTnursing	20	10	10	no	no	no	1.96939	0.44154	0.285342	0.158417	0.186212	0.0381223	0.0300867
E08000021	Newcastle upon Tyne	2020	LTcommunity	495	300	195	no	no	no	1.96939	0.44154	0.285342	0.158417	0.186212	0.0381223	0.0300867
E08000021	Newcastle upon Tyne	2020	NCother	770	550	220	no	no	no	1.96939	0.44154	0.285342	0.158417	0.186212	0.0381223	0.0300867
E08000021	Newcastle upon Tyne	2020	LLsupport	2330	1420	910	no	no	no	1.96939	0.44154	0.285342	0.158417	0.186212	0.0381223	0.0300867
E08000021	Newcastle upon Tyne	2020	STother	550	320	230	no	no	no	1.96939	0.44154	0.285342	0.158417	0.186212	0.0381223	0.0300867
E08000021	Newcastle upon Tyne	2021	STother	450	285	165	no	no	no	1.89961	0.4486	0.272492	0.152597	0.174069	0.0368703	0.0313907
E08000021	Newcastle upon Tyne	2021	STmax	1830	945	885	no	no	no	1.89961	0.4486	0.272492	0.152597	0.174069	0.0368703	0.0313907
E08000021	Newcastle upon Tyne	2021	LTcommunity	525	310	215	no	no	no	1.89961	0.4486	0.272492	0.152597	0.174069	0.0368703	0.0313907
E08000021	Newcastle upon Tyne	2021	NCsignposted	2915	1885	1030	no	no	no	1.89961	0.4486	0.272492	0.152597	0.174069	0.0368703	0.0313907
E08000021	Newcastle upon Tyne	2021	LLsupport	6505	3740	2765	no	no	no	1.89961	0.4486	0.272492	0.152597	0.174069	0.0368703	0.0313907
E08000021	Newcastle upon Tyne	2021	LTresidential	90	45	45	no	no	no	1.89961	0.4486	0.272492	0.152597	0.174069	0.0368703	0.0313907
E08000021	Newcastle upon Tyne	2021	NCother	1090	640	450	no	no	no	1.89961	0.4486	0.272492	0.152597	0.174069	0.0368703	0.0313907
E08000021	Newcastle upon Tyne	2021	LTnursing	20	10	10	no	no	no	1.89961	0.4486	0.272492	0.152597	0.174069	0.0368703	0.0313907
E08000022	North Tyneside	2020	NCother	3815	2765	1050	no	no	no	1.21955	0.42649	0.263734	0.131105	0.139224	0.0343326	0.0302263
E08000022	North Tyneside	2020	LLsupport	2385	1215	1170	no	no	no	1.21955	0.42649	0.263734	0.131105	0.139224	0.0343326	0.0302263
E08000022	North Tyneside	2020	NCsignposted	2680	2075	605	no	no	no	1.21955	0.42649	0.263734	0.131105	0.139224	0.0343326	0.0302263
E08000022	North Tyneside	2020	LTnursing	20	10	10	no	no	no	1.21955	0.42649	0.263734	0.131105	0.139224	0.0343326	0.0302263
E08000022	North Tyneside	2020	STmax	970	540	430	no	no	no	1.21955	0.42649	0.263734	0.131105	0.139224	0.0343326	0.0302263
E08000022	North Tyneside	2020	STother	1655	1570	85	no	no	no	1.21955	0.42649	0.263734	0.131105	0.139224	0.0343326	0.0302263
E08000022	North Tyneside	2020	LTresidential	130	70	60	no	no	no	1.21955	0.42649	0.263734	0.131105	0.139224	0.0343326	0.0302263
E08000022	North Tyneside	2020	LTcommunity	445	245	200	no	no	no	1.21955	0.42649	0.263734	0.131105	0.139224	0.0343326	0.0302263
E08000022	North Tyneside	2021	NCsignposted	3190	2465	725	no	no	no	1.22013	0.43213	0.257006	0.12918	0.129238	0.0337283	0.0299968
E08000022	North Tyneside	2021	NCother	5710	4130	1580	no	no	no	1.22013	0.43213	0.257006	0.12918	0.129238	0.0337283	0.0299968
E08000022	North Tyneside	2021	LTnursing	10	5	5	no	no	no	1.22013	0.43213	0.257006	0.12918	0.129238	0.0337283	0.0299968
E08000022	North Tyneside	2021	STother	4415	4230	185	no	no	no	1.22013	0.43213	0.257006	0.12918	0.129238	0.0337283	0.0299968
E08000022	North Tyneside	2021	STmax	1105	630	475	no	no	no	1.22013	0.43213	0.257006	0.12918	0.129238	0.0337283	0.0299968
E08000022	North Tyneside	2021	LLsupport	3145	1840	1305	no	no	no	1.22013	0.43213	0.257006	0.12918	0.129238	0.0337283	0.0299968
E08000022	North Tyneside	2021	LTresidential	150	75	75	no	no	no	1.22013	0.43213	0.257006	0.12918	0.129238	0.0337283	0.0299968
E08000022	North Tyneside	2021	LTcommunity	505	285	220	no	no	no	1.22013	0.43213	0.257006	0.12918	0.129238	0.0337283	0.0299968
E08000023	South Tyneside	2020	NCsignposted	625	465	160	no	no	no	0.88306	0.30814	0.265821	0.140699	0.183123	0.0404767	0.0425113
E08000023	South Tyneside	2020	STother	735	410	325	no	no	no	0.88306	0.30814	0.265821	0.140699	0.183123	0.0404767	0.0425113
E08000023	South Tyneside	2020	LTresidential	70	35	35	no	no	no	0.88306	0.30814	0.265821	0.140699	0.183123	0.0404767	0.0425113
E08000023	South Tyneside	2020	LTcommunity	1915	1075	840	no	no	no	0.88306	0.30814	0.265821	0.140699	0.183123	0.0404767	0.0425113
E08000023	South Tyneside	2020	LTnursing	40	20	20	no	no	no	0.88306	0.30814	0.265821	0.140699	0.183123	0.0404767	0.0425113
E08000023	South Tyneside	2020	STmax	730	430	300	no	no	no	0.88306	0.30814	0.265821	0.140699	0.183123	0.0404767	0.0425113
E08000023	South Tyneside	2020	LLsupport	4810	2970	1840	no	no	no	0.88306	0.30814	0.265821	0.140699	0.183123	0.0404767	0.0425113
E08000023	South Tyneside	2020	NCother	7475	5145	2330	no	no	no	0.88306	0.30814	0.265821	0.140699	0.183123	0.0404767	0.0425113
E08000023	South Tyneside	2021	STother	690	385	305	no	no	no	0.85643	0.3106	0.261719	0.140269	0.172336	0.0400837	0.0443469
E08000023	South Tyneside	2021	NCother	8360	5760	2600	no	no	no	0.85643	0.3106	0.261719	0.140269	0.172336	0.0400837	0.0443469
E08000023	South Tyneside	2021	LLsupport	6465	4035	2430	no	no	no	0.85643	0.3106	0.261719	0.140269	0.172336	0.0400837	0.0443469
E08000023	South Tyneside	2021	STmax	135	70	65	no	no	no	0.85643	0.3106	0.261719	0.140269	0.172336	0.0400837	0.0443469
E08000023	South Tyneside	2021	NCsignposted	535	410	125	no	no	no	0.85643	0.3106	0.261719	0.140269	0.172336	0.0400837	0.0443469
E08000023	South Tyneside	2021	LTresidential	210	105	105	no	no	no	0.85643	0.3106	0.261719	0.140269	0.172336	0.0400837	0.0443469
E08000023	South Tyneside	2021	LTnursing	50	25	25	no	no	no	0.85643	0.3106	0.261719	0.140269	0.172336	0.0400837	0.0443469
E08000023	South Tyneside	2021	LTcommunity	2420	1365	1055	no	no	no	0.85643	0.3106	0.261719	0.140269	0.172336	0.0400837	0.0443469
E08000024	Sunderland	2020	LTcommunity	1360	730	630	no	no	no	1.64217	0.55209	0.254651	0.158557	0.186509	0.0481896	0.0459818
E08000024	Sunderland	2020	LLsupport	4350	2505	1845	no	no	no	1.64217	0.55209	0.254651	0.158557	0.186509	0.0481896	0.0459818
E08000024	Sunderland	2020	LTresidential	275	140	135	no	no	no	1.64217	0.55209	0.254651	0.158557	0.186509	0.0481896	0.0459818
E08000024	Sunderland	2020	STmax	40	20	20	no	no	no	1.64217	0.55209	0.254651	0.158557	0.186509	0.0481896	0.0459818
E08000024	Sunderland	2020	STother	285	160	125	no	no	no	1.64217	0.55209	0.254651	0.158557	0.186509	0.0481896	0.0459818
E08000024	Sunderland	2020	NCother	6090	3750	2340	no	no	no	1.64217	0.55209	0.254651	0.158557	0.186509	0.0481896	0.0459818
E08000024	Sunderland	2020	LTnursing	65	35	30	no	no	no	1.64217	0.55209	0.254651	0.158557	0.186509	0.0481896	0.0459818
E08000024	Sunderland	2020	NCsignposted	2955	1820	1135	no	no	no	1.64217	0.55209	0.254651	0.158557	0.186509	0.0481896	0.0459818
E08000024	Sunderland	2021	LTresidential	325	165	160	no	no	no	1.6041	0.56639	0.256166	0.15296	0.17322	0.0472951	0.0474035
E08000024	Sunderland	2021	STother	390	210	180	no	no	no	1.6041	0.56639	0.256166	0.15296	0.17322	0.0472951	0.0474035
E08000024	Sunderland	2021	NCsignposted	3080	1870	1210	no	no	no	1.6041	0.56639	0.256166	0.15296	0.17322	0.0472951	0.0474035
E08000024	Sunderland	2021	NCother	6335	3920	2415	no	no	no	1.6041	0.56639	0.256166	0.15296	0.17322	0.0472951	0.0474035
E08000024	Sunderland	2021	LLsupport	6305	3600	2705	no	no	no	1.6041	0.56639	0.256166	0.15296	0.17322	0.0472951	0.0474035
E08000024	Sunderland	2021	STmax	290	150	140	no	no	no	1.6041	0.56639	0.256166	0.15296	0.17322	0.0472951	0.0474035
E08000024	Sunderland	2021	LTcommunity	965	525	440	no	no	no	1.6041	0.56639	0.256166	0.15296	0.17322	0.0472951	0.0474035
E08000024	Sunderland	2021	LTnursing	85	45	40	no	no	no	1.6041	0.56639	0.256166	0.15296	0.17322	0.0472951	0.0474035
E08000025	Birmingham	2020	NCsignposted	23040	14995	8045	no	no	no	6.84379	1.49412	0.292145	0.157173	0.215916	0.0323033	0.0388012
E08000025	Birmingham	2020	LTcommunity	1490	920	570	no	no	no	6.84379	1.49412	0.292145	0.157173	0.215916	0.0323033	0.0388012
E08000025	Birmingham	2020	LLsupport	9830	5995	3835	no	no	no	6.84379	1.49412	0.292145	0.157173	0.215916	0.0323033	0.0388012
E08000025	Birmingham	2020	LTresidential	270	145	125	no	no	no	6.84379	1.49412	0.292145	0.157173	0.215916	0.0323033	0.0388012
E08000025	Birmingham	2020	STother	20	10	10	no	no	no	6.84379	1.49412	0.292145	0.157173	0.215916	0.0323033	0.0388012
E08000025	Birmingham	2020	NCother	10880	7445	3435	no	no	no	6.84379	1.49412	0.292145	0.157173	0.215916	0.0323033	0.0388012
E08000025	Birmingham	2020	LTnursing	135	70	65	no	no	no	6.84379	1.49412	0.292145	0.157173	0.215916	0.0323033	0.0388012
E08000025	Birmingham	2020	STmax	2290	1220	1070	no	no	no	6.84379	1.49412	0.292145	0.157173	0.215916	0.0323033	0.0388012
E08000025	Birmingham	2021	NCsignposted	19290	12435	6855	no	no	no	6.87879	1.50892	0.281552	0.151585	0.202468	0.0311928	0.03917
E08000025	Birmingham	2021	LLsupport	10780	6540	4240	no	no	no	6.87879	1.50892	0.281552	0.151585	0.202468	0.0311928	0.03917
E08000025	Birmingham	2021	STother	40	20	20	no	no	no	6.87879	1.50892	0.281552	0.151585	0.202468	0.0311928	0.03917
E08000025	Birmingham	2021	LTnursing	175	90	85	no	no	no	6.87879	1.50892	0.281552	0.151585	0.202468	0.0311928	0.03917
E08000025	Birmingham	2021	LTresidential	295	155	140	no	no	no	6.87879	1.50892	0.281552	0.151585	0.202468	0.0311928	0.03917
E08000025	Birmingham	2021	NCother	11000	7800	3200	no	no	no	6.87879	1.50892	0.281552	0.151585	0.202468	0.0311928	0.03917
E08000025	Birmingham	2021	LTcommunity	1390	870	520	no	no	no	6.87879	1.50892	0.281552	0.151585	0.202468	0.0311928	0.03917
E08000025	Birmingham	2021	STmax	1950	1050	900	no	no	no	6.87879	1.50892	0.281552	0.151585	0.202468	0.0311928	0.03917
E08000026	Coventry	2020	NCother	2910	1760	1150	yes	yes	yes	2.40185	0.50463	0.281414	0.137735	0.156392	0.0292789	0.0229136
E08000026	Coventry	2020	NCsignposted	650	390	260	yes	yes	yes	2.40185	0.50463	0.281414	0.137735	0.156392	0.0292789	0.0229136
E08000026	Coventry	2020	LLsupport	5255	3365	1890	yes	yes	yes	2.40185	0.50463	0.281414	0.137735	0.156392	0.0292789	0.0229136
E08000026	Coventry	2020	STmax	1670	910	760	yes	yes	yes	2.40185	0.50463	0.281414	0.137735	0.156392	0.0292789	0.0229136
E08000026	Coventry	2020	LTnursing	60	35	25	yes	yes	yes	2.40185	0.50463	0.281414	0.137735	0.156392	0.0292789	0.0229136
E08000026	Coventry	2020	LTcommunity	470	280	190	yes	yes	yes	2.40185	0.50463	0.281414	0.137735	0.156392	0.0292789	0.0229136
E08000026	Coventry	2020	LTresidential	145	80	65	yes	yes	yes	2.40185	0.50463	0.281414	0.137735	0.156392	0.0292789	0.0229136
E08000026	Coventry	2020	STother	355	250	105	yes	yes	yes	2.40185	0.50463	0.281414	0.137735	0.156392	0.0292789	0.0229136
E08000026	Coventry	2021	LTcommunity	875	465	410	yes	yes	yes	2.11192	0.50439	0.283709	0.13385	0.147634	0.028356	0.026515
E08000026	Coventry	2021	NCsignposted	605	365	240	yes	yes	yes	2.11192	0.50439	0.283709	0.13385	0.147634	0.028356	0.026515
E08000026	Coventry	2021	LTnursing	145	80	65	yes	yes	yes	2.11192	0.50439	0.283709	0.13385	0.147634	0.028356	0.026515
E08000026	Coventry	2021	STother	545	360	185	yes	yes	yes	2.11192	0.50439	0.283709	0.13385	0.147634	0.028356	0.026515
E08000026	Coventry	2021	NCother	3615	2220	1395	yes	yes	yes	2.11192	0.50439	0.283709	0.13385	0.147634	0.028356	0.026515
E08000026	Coventry	2021	LTresidential	170	105	65	yes	yes	yes	2.11192	0.50439	0.283709	0.13385	0.147634	0.028356	0.026515
E08000026	Coventry	2021	LLsupport	5560	3630	1930	yes	yes	yes	2.11192	0.50439	0.283709	0.13385	0.147634	0.028356	0.026515
E08000026	Coventry	2021	STmax	620	345	275	yes	yes	yes	2.11192	0.50439	0.283709	0.13385	0.147634	0.028356	0.026515
E08000027	Dudley	2020	NCother	9855	5835	4020	yes	no	yes	1.83396	0.65656	0.280203	0.138304	0.134733	0.0339306	0.0344773
E08000027	Dudley	2020	LTresidential	230	125	105	yes	no	yes	1.83396	0.65656	0.280203	0.138304	0.134733	0.0339306	0.0344773
E08000027	Dudley	2020	STother	2065	1095	970	yes	no	yes	1.83396	0.65656	0.280203	0.138304	0.134733	0.0339306	0.0344773
E08000027	Dudley	2020	LLsupport	3505	1915	1590	yes	no	yes	1.83396	0.65656	0.280203	0.138304	0.134733	0.0339306	0.0344773
E08000027	Dudley	2020	STmax	3075	1630	1445	yes	no	yes	1.83396	0.65656	0.280203	0.138304	0.134733	0.0339306	0.0344773
E08000027	Dudley	2020	LTcommunity	880	520	360	yes	no	yes	1.83396	0.65656	0.280203	0.138304	0.134733	0.0339306	0.0344773
E08000027	Dudley	2020	NCsignposted	10330	6010	4320	yes	no	yes	1.83396	0.65656	0.280203	0.138304	0.134733	0.0339306	0.0344773
E08000027	Dudley	2020	LTnursing	125	65	60	yes	no	yes	1.83396	0.65656	0.280203	0.138304	0.134733	0.0339306	0.0344773
E08000027	Dudley	2021	LTresidential	225	115	110	yes	no	yes	1.85269	0.66258	0.279106	0.136233	0.12583	0.0322867	0.0347967
E08000027	Dudley	2021	STother	2745	1480	1265	yes	no	yes	1.85269	0.66258	0.279106	0.136233	0.12583	0.0322867	0.0347967
E08000027	Dudley	2021	LTcommunity	1050	670	380	yes	no	yes	1.85269	0.66258	0.279106	0.136233	0.12583	0.0322867	0.0347967
E08000027	Dudley	2021	STmax	2905	1555	1350	yes	no	yes	1.85269	0.66258	0.279106	0.136233	0.12583	0.0322867	0.0347967
E08000027	Dudley	2021	NCother	6820	4005	2815	yes	no	yes	1.85269	0.66258	0.279106	0.136233	0.12583	0.0322867	0.0347967
E08000027	Dudley	2021	LTnursing	130	65	65	yes	no	yes	1.85269	0.66258	0.279106	0.136233	0.12583	0.0322867	0.0347967
E08000027	Dudley	2021	NCsignposted	11945	7030	4915	yes	no	yes	1.85269	0.66258	0.279106	0.136233	0.12583	0.0322867	0.0347967
E08000027	Dudley	2021	LLsupport	5630	3145	2485	yes	no	yes	1.85269	0.66258	0.279106	0.136233	0.12583	0.0322867	0.0347967
E08000028	Sandwell	2020	NCother	1070	710	360	no	no	no	1.92611	0.49298	0.275082	0.178395	0.219487	0.0526999	0.0410296
E08000028	Sandwell	2020	LLsupport	2555	1575	980	no	no	no	1.92611	0.49298	0.275082	0.178395	0.219487	0.0526999	0.0410296
E08000028	Sandwell	2020	STmax	1540	835	705	no	no	no	1.92611	0.49298	0.275082	0.178395	0.219487	0.0526999	0.0410296
E08000028	Sandwell	2020	NCsignposted	1720	1190	530	no	no	no	1.92611	0.49298	0.275082	0.178395	0.219487	0.0526999	0.0410296
E08000028	Sandwell	2020	LTresidential	140	70	70	no	no	no	1.92611	0.49298	0.275082	0.178395	0.219487	0.0526999	0.0410296
E08000028	Sandwell	2020	LTcommunity	385	220	165	no	no	no	1.92611	0.49298	0.275082	0.178395	0.219487	0.0526999	0.0410296
E08000028	Sandwell	2020	LTnursing	195	100	95	no	no	no	1.92611	0.49298	0.275082	0.178395	0.219487	0.0526999	0.0410296
E08000028	Sandwell	2020	STother	80	50	30	no	no	no	1.92611	0.49298	0.275082	0.178395	0.219487	0.0526999	0.0410296
E08000028	Sandwell	2021	LTnursing	210	110	100	no	no	no	2.02552	0.49986	0.272016	0.170603	0.205453	0.0491788	0.0397318
E08000028	Sandwell	2021	LTcommunity	330	200	130	no	no	no	2.02552	0.49986	0.272016	0.170603	0.205453	0.0491788	0.0397318
E08000028	Sandwell	2021	LLsupport	2705	1645	1060	no	no	no	2.02552	0.49986	0.272016	0.170603	0.205453	0.0491788	0.0397318
E08000028	Sandwell	2021	STother	70	35	35	no	no	no	2.02552	0.49986	0.272016	0.170603	0.205453	0.0491788	0.0397318
E08000028	Sandwell	2021	LTresidential	165	85	80	no	no	no	2.02552	0.49986	0.272016	0.170603	0.205453	0.0491788	0.0397318
E08000028	Sandwell	2021	NCother	850	575	275	no	no	no	2.02552	0.49986	0.272016	0.170603	0.205453	0.0491788	0.0397318
E08000028	Sandwell	2021	NCsignposted	2235	1505	730	no	no	no	2.02552	0.49986	0.272016	0.170603	0.205453	0.0491788	0.0397318
E08000028	Sandwell	2021	STmax	1705	935	770	no	no	no	2.02552	0.49986	0.272016	0.170603	0.205453	0.0491788	0.0397318
E08000029	Solihull	2020	STmax	50	25	25	no	yes	no	1.2144	0.45621	0.291861	0.124855	0.0942768	0.0208347	0.0281579
E08000029	Solihull	2020	LTresidential	90	45	45	no	yes	no	1.2144	0.45621	0.291861	0.124855	0.0942768	0.0208347	0.0281579
E08000029	Solihull	2020	LTcommunity	760	420	340	no	yes	no	1.2144	0.45621	0.291861	0.124855	0.0942768	0.0208347	0.0281579
E08000029	Solihull	2020	LLsupport	1130	635	495	no	yes	no	1.2144	0.45621	0.291861	0.124855	0.0942768	0.0208347	0.0281579
E08000029	Solihull	2020	NCother	2360	1385	975	no	yes	no	1.2144	0.45621	0.291861	0.124855	0.0942768	0.0208347	0.0281579
E08000029	Solihull	2020	STother	135	75	60	no	yes	no	1.2144	0.45621	0.291861	0.124855	0.0942768	0.0208347	0.0281579
E08000029	Solihull	2020	NCsignposted	120	75	45	no	yes	no	1.2144	0.45621	0.291861	0.124855	0.0942768	0.0208347	0.0281579
E08000029	Solihull	2020	LTnursing	60	30	30	no	yes	no	1.2144	0.45621	0.291861	0.124855	0.0942768	0.0208347	0.0281579
E08000029	Solihull	2021	NCother	2590	1545	1045	no	yes	no	1.21668	0.45774	0.289531	0.123547	0.0889643	0.0197874	0.0292538
E08000029	Solihull	2021	LTnursing	60	30	30	no	yes	no	1.21668	0.45774	0.289531	0.123547	0.0889643	0.0197874	0.0292538
E08000029	Solihull	2021	STother	185	105	80	no	yes	no	1.21668	0.45774	0.289531	0.123547	0.0889643	0.0197874	0.0292538
E08000029	Solihull	2021	LLsupport	725	415	310	no	yes	no	1.21668	0.45774	0.289531	0.123547	0.0889643	0.0197874	0.0292538
E08000029	Solihull	2021	NCsignposted	90	55	35	no	yes	no	1.21668	0.45774	0.289531	0.123547	0.0889643	0.0197874	0.0292538
E08000029	Solihull	2021	LTresidential	100	55	45	no	yes	no	1.21668	0.45774	0.289531	0.123547	0.0889643	0.0197874	0.0292538
E08000029	Solihull	2021	STmax	155	80	75	no	yes	no	1.21668	0.45774	0.289531	0.123547	0.0889643	0.0197874	0.0292538
E08000029	Solihull	2021	LTcommunity	585	330	255	no	yes	no	1.21668	0.45774	0.289531	0.123547	0.0889643	0.0197874	0.0292538
E08000030	Walsall	2020	NCsignposted	4160	2455	1705	no	no	yes	1.63712	0.50053	0.285877	0.156914	0.172118	0.0420304	0.0425351
E08000030	Walsall	2020	NCother	4030	2400	1630	no	no	yes	1.63712	0.50053	0.285877	0.156914	0.172118	0.0420304	0.0425351
E08000030	Walsall	2020	LLsupport	1415	840	575	no	no	yes	1.63712	0.50053	0.285877	0.156914	0.172118	0.0420304	0.0425351
E08000030	Walsall	2020	LTresidential	80	40	40	no	no	yes	1.63712	0.50053	0.285877	0.156914	0.172118	0.0420304	0.0425351
E08000030	Walsall	2020	STmax	170	90	80	no	no	yes	1.63712	0.50053	0.285877	0.156914	0.172118	0.0420304	0.0425351
E08000030	Walsall	2020	STother	1975	1200	775	no	no	yes	1.63712	0.50053	0.285877	0.156914	0.172118	0.0420304	0.0425351
E08000030	Walsall	2020	LTcommunity	980	555	425	no	no	yes	1.63712	0.50053	0.285877	0.156914	0.172118	0.0420304	0.0425351
E08000030	Walsall	2020	LTnursing	60	30	30	no	no	yes	1.63712	0.50053	0.285877	0.156914	0.172118	0.0420304	0.0425351
E08000030	Walsall	2021	STmax	145	75	70	no	no	yes	1.62987	0.49649	0.287982	0.153513	0.163332	0.0402022	0.0434283
E08000030	Walsall	2021	NCsignposted	5835	3485	2350	no	no	yes	1.62987	0.49649	0.287982	0.153513	0.163332	0.0402022	0.0434283
E08000030	Walsall	2021	LLsupport	2210	1310	900	no	no	yes	1.62987	0.49649	0.287982	0.153513	0.163332	0.0402022	0.0434283
E08000030	Walsall	2021	LTresidential	80	40	40	no	no	yes	1.62987	0.49649	0.287982	0.153513	0.163332	0.0402022	0.0434283
E08000030	Walsall	2021	NCother	3755	2210	1545	no	no	yes	1.62987	0.49649	0.287982	0.153513	0.163332	0.0402022	0.0434283
E08000030	Walsall	2021	STother	1260	770	490	no	no	yes	1.62987	0.49649	0.287982	0.153513	0.163332	0.0402022	0.0434283
E08000030	Walsall	2021	LTcommunity	740	415	325	no	no	yes	1.62987	0.49649	0.287982	0.153513	0.163332	0.0402022	0.0434283
E08000030	Walsall	2021	LTnursing	70	35	35	no	no	yes	1.62987	0.49649	0.287982	0.153513	0.163332	0.0402022	0.0434283
E08000031	Wolverhampton	2020	LTcommunity	1000	550	450	no	no	no	1.54232	0.43806	0.295165	0.156931	0.186167	0.0357828	0.0360253
E08000031	Wolverhampton	2020	NCother	20	10	10	no	no	no	1.54232	0.43806	0.295165	0.156931	0.186167	0.0357828	0.0360253
E08000031	Wolverhampton	2020	LTresidential	220	110	110	no	no	no	1.54232	0.43806	0.295165	0.156931	0.186167	0.0357828	0.0360253
E08000031	Wolverhampton	2020	LLsupport	430	245	185	no	no	no	1.54232	0.43806	0.295165	0.156931	0.186167	0.0357828	0.0360253
E08000031	Wolverhampton	2020	STmax	560	295	265	no	no	no	1.54232	0.43806	0.295165	0.156931	0.186167	0.0357828	0.0360253
E08000031	Wolverhampton	2020	STother	210	115	95	no	no	no	1.54232	0.43806	0.295165	0.156931	0.186167	0.0357828	0.0360253
E08000031	Wolverhampton	2020	LTnursing	110	55	55	no	no	no	1.54232	0.43806	0.295165	0.156931	0.186167	0.0357828	0.0360253
E08000031	Wolverhampton	2020	NCsignposted	5785	3640	2145	no	no	no	1.54232	0.43806	0.295165	0.156931	0.186167	0.0357828	0.0360253
E08000031	Wolverhampton	2021	NCother	30	15	15	no	no	no	1.55253	0.43585	0.289503	0.153711	0.178593	0.0349375	0.0365516
E08000031	Wolverhampton	2021	LTcommunity	735	420	315	no	no	no	1.55253	0.43585	0.289503	0.153711	0.178593	0.0349375	0.0365516
E08000031	Wolverhampton	2021	STother	120	65	55	no	no	no	1.55253	0.43585	0.289503	0.153711	0.178593	0.0349375	0.0365516
E08000031	Wolverhampton	2021	STmax	595	325	270	no	no	no	1.55253	0.43585	0.289503	0.153711	0.178593	0.0349375	0.0365516
E08000031	Wolverhampton	2021	LLsupport	375	220	155	no	no	no	1.55253	0.43585	0.289503	0.153711	0.178593	0.0349375	0.0365516
E08000031	Wolverhampton	2021	LTnursing	100	50	50	no	no	no	1.55253	0.43585	0.289503	0.153711	0.178593	0.0349375	0.0365516
E08000031	Wolverhampton	2021	NCsignposted	5640	3655	1985	no	no	no	1.55253	0.43585	0.289503	0.153711	0.178593	0.0349375	0.0365516
E08000031	Wolverhampton	2021	LTresidential	210	105	105	no	no	no	1.55253	0.43585	0.289503	0.153711	0.178593	0.0349375	0.0365516
E08000032	Bradford	2020	LLsupport	25260	13135	12125	no	no	no	3.11094	0.81814	0.270272	0.128673	0.171661	0.0253563	0.0430931
E08000032	Bradford	2020	STmax	2430	1280	1150	no	no	no	3.11094	0.81814	0.270272	0.128673	0.171661	0.0253563	0.0430931
E08000032	Bradford	2020	LTnursing	0	0	0	no	no	no	3.11094	0.81814	0.270272	0.128673	0.171661	0.0253563	0.0430931
E08000032	Bradford	2020	NCsignposted	15290	9375	5915	no	no	no	3.11094	0.81814	0.270272	0.128673	0.171661	0.0253563	0.0430931
E08000032	Bradford	2020	STother	550	300	250	no	no	no	3.11094	0.81814	0.270272	0.128673	0.171661	0.0253563	0.0430931
E08000032	Bradford	2020	LTresidential	5	5	0	no	no	no	3.11094	0.81814	0.270272	0.128673	0.171661	0.0253563	0.0430931
E08000032	Bradford	2020	LTcommunity	560	310	250	no	no	no	3.11094	0.81814	0.270272	0.128673	0.171661	0.0253563	0.0430931
E08000032	Bradford	2020	NCother	2660	1595	1065	no	no	no	3.11094	0.81814	0.270272	0.128673	0.171661	0.0253563	0.0430931
E08000032	Bradford	2021	LTnursing	80	40	40	no	no	no	3.1627	0.83489	0.264957	0.126819	0.159243	0.0249943	0.0433862
E08000032	Bradford	2021	STother	750	425	325	no	no	no	3.1627	0.83489	0.264957	0.126819	0.159243	0.0249943	0.0433862
E08000032	Bradford	2021	NCother	2755	1735	1020	no	no	no	3.1627	0.83489	0.264957	0.126819	0.159243	0.0249943	0.0433862
E08000032	Bradford	2021	LTresidential	210	105	105	no	no	no	3.1627	0.83489	0.264957	0.126819	0.159243	0.0249943	0.0433862
E08000032	Bradford	2021	LTcommunity	1145	625	520	no	no	no	3.1627	0.83489	0.264957	0.126819	0.159243	0.0249943	0.0433862
E08000032	Bradford	2021	STmax	2200	1175	1025	no	no	no	3.1627	0.83489	0.264957	0.126819	0.159243	0.0249943	0.0433862
E08000032	Bradford	2021	NCsignposted	17865	10920	6945	no	no	no	3.1627	0.83489	0.264957	0.126819	0.159243	0.0249943	0.0433862
E08000032	Bradford	2021	LLsupport	28670	14870	13800	no	no	no	3.1627	0.83489	0.264957	0.126819	0.159243	0.0249943	0.0433862
E08000033	Calderdale	2020	LTnursing	20	10	10	no	no	yes	1.2289	0.40223	0.247619	0.104934	0.120671	0.0212254	0.0289242
E08000033	Calderdale	2020	NCsignposted	11795	6645	5150	no	no	yes	1.2289	0.40223	0.247619	0.104934	0.120671	0.0212254	0.0289242
E08000033	Calderdale	2020	STmax	570	300	270	no	no	yes	1.2289	0.40223	0.247619	0.104934	0.120671	0.0212254	0.0289242
E08000033	Calderdale	2020	LTresidential	110	55	55	no	no	yes	1.2289	0.40223	0.247619	0.104934	0.120671	0.0212254	0.0289242
E08000033	Calderdale	2020	LTcommunity	800	420	380	no	no	yes	1.2289	0.40223	0.247619	0.104934	0.120671	0.0212254	0.0289242
E08000033	Calderdale	2020	LLsupport	845	440	405	no	no	yes	1.2289	0.40223	0.247619	0.104934	0.120671	0.0212254	0.0289242
E08000033	Calderdale	2020	NCother	0	0	0	no	no	yes	1.2289	0.40223	0.247619	0.104934	0.120671	0.0212254	0.0289242
E08000033	Calderdale	2020	STother	4955	2885	2070	no	no	yes	1.2289	0.40223	0.247619	0.104934	0.120671	0.0212254	0.0289242
E08000033	Calderdale	2021	STmax	695	365	330	no	no	yes	1.20049	0.39496	0.245671	0.106296	0.117107	0.0215338	0.0300898
E08000033	Calderdale	2021	LLsupport	8300	4580	3720	no	no	yes	1.20049	0.39496	0.245671	0.106296	0.117107	0.0215338	0.0300898
E08000033	Calderdale	2021	STother	5505	3210	2295	no	no	yes	1.20049	0.39496	0.245671	0.106296	0.117107	0.0215338	0.0300898
E08000033	Calderdale	2021	LTresidential	125	65	60	no	no	yes	1.20049	0.39496	0.245671	0.106296	0.117107	0.0215338	0.0300898
E08000033	Calderdale	2021	NCsignposted	10390	5885	4505	no	no	yes	1.20049	0.39496	0.245671	0.106296	0.117107	0.0215338	0.0300898
E08000033	Calderdale	2021	NCother	0	0	0	no	no	yes	1.20049	0.39496	0.245671	0.106296	0.117107	0.0215338	0.0300898
E08000033	Calderdale	2021	LTcommunity	710	375	335	no	no	yes	1.20049	0.39496	0.245671	0.106296	0.117107	0.0215338	0.0300898
E08000033	Calderdale	2021	LTnursing	0	0	0	no	no	yes	1.20049	0.39496	0.245671	0.106296	0.117107	0.0215338	0.0300898
E08000034	Kirklees	2020	LTresidential	110	55	55	no	no	no	2.56942	0.78994	0.260362	0.107052	0.122215	0.0233151	0.0288479
E08000034	Kirklees	2020	LTnursing	20	10	10	no	no	no	2.56942	0.78994	0.260362	0.107052	0.122215	0.0233151	0.0288479
E08000034	Kirklees	2020	STmax	540	280	260	no	no	no	2.56942	0.78994	0.260362	0.107052	0.122215	0.0233151	0.0288479
E08000034	Kirklees	2020	LLsupport	8715	5320	3395	no	no	no	2.56942	0.78994	0.260362	0.107052	0.122215	0.0233151	0.0288479
E08000034	Kirklees	2020	NCsignposted	9400	5770	3630	no	no	no	2.56942	0.78994	0.260362	0.107052	0.122215	0.0233151	0.0288479
E08000034	Kirklees	2020	NCother	105	65	40	no	no	no	2.56942	0.78994	0.260362	0.107052	0.122215	0.0233151	0.0288479
E08000034	Kirklees	2020	STother	390	255	135	no	no	no	2.56942	0.78994	0.260362	0.107052	0.122215	0.0233151	0.0288479
E08000034	Kirklees	2020	LTcommunity	265	145	120	no	no	no	2.56942	0.78994	0.260362	0.107052	0.122215	0.0233151	0.0288479
E08000034	Kirklees	2021	NCother	260	260	0	no	no	no	2.53117	0.77258	0.254252	0.108782	0.117933	0.0236675	0.0293412
E08000034	Kirklees	2021	STother	195	130	65	no	no	no	2.53117	0.77258	0.254252	0.108782	0.117933	0.0236675	0.0293412
E08000034	Kirklees	2021	STmax	325	215	110	no	no	no	2.53117	0.77258	0.254252	0.108782	0.117933	0.0236675	0.0293412
E08000034	Kirklees	2021	LLsupport	6500	4000	2500	no	no	no	2.53117	0.77258	0.254252	0.108782	0.117933	0.0236675	0.0293412
E08000034	Kirklees	2021	LTcommunity	280	150	130	no	no	no	2.53117	0.77258	0.254252	0.108782	0.117933	0.0236675	0.0293412
E08000034	Kirklees	2021	LTresidential	130	70	60	no	no	no	2.53117	0.77258	0.254252	0.108782	0.117933	0.0236675	0.0293412
E08000034	Kirklees	2021	NCsignposted	6370	3860	2510	no	no	no	2.53117	0.77258	0.254252	0.108782	0.117933	0.0236675	0.0293412
E08000034	Kirklees	2021	LTnursing	50	25	25	no	no	no	2.53117	0.77258	0.254252	0.108782	0.117933	0.0236675	0.0293412
E08000035	Leeds	2020	LTcommunity	2490	1380	1110	no	no	no	4.8916	1.23784	0.276465	0.120426	0.135403	0.0255041	0.0221446
E08000035	Leeds	2020	STother	175	95	80	no	no	no	4.8916	1.23784	0.276465	0.120426	0.135403	0.0255041	0.0221446
E08000035	Leeds	2020	NCsignposted	17200	10650	6550	no	no	no	4.8916	1.23784	0.276465	0.120426	0.135403	0.0255041	0.0221446
E08000035	Leeds	2020	LTresidential	320	165	155	no	no	no	4.8916	1.23784	0.276465	0.120426	0.135403	0.0255041	0.0221446
E08000035	Leeds	2020	LTnursing	95	50	45	no	no	no	4.8916	1.23784	0.276465	0.120426	0.135403	0.0255041	0.0221446
E08000035	Leeds	2020	LLsupport	10475	5795	4680	no	no	no	4.8916	1.23784	0.276465	0.120426	0.135403	0.0255041	0.0221446
E08000035	Leeds	2020	STmax	1150	625	525	no	no	no	4.8916	1.23784	0.276465	0.120426	0.135403	0.0255041	0.0221446
E08000035	Leeds	2020	NCother	13200	7830	5370	no	no	no	4.8916	1.23784	0.276465	0.120426	0.135403	0.0255041	0.0221446
E08000035	Leeds	2021	NCsignposted	17900	10965	6935	no	no	no	4.98145	1.27422	0.273587	0.11747	0.124294	0.0242619	0.0222521
E08000035	Leeds	2021	STother	270	155	115	no	no	no	4.98145	1.27422	0.273587	0.11747	0.124294	0.0242619	0.0222521
E08000035	Leeds	2021	LTresidential	510	265	245	no	no	no	4.98145	1.27422	0.273587	0.11747	0.124294	0.0242619	0.0222521
E08000035	Leeds	2021	LTcommunity	2640	1500	1140	no	no	no	4.98145	1.27422	0.273587	0.11747	0.124294	0.0242619	0.0222521
E08000035	Leeds	2021	STmax	760	385	375	no	no	no	4.98145	1.27422	0.273587	0.11747	0.124294	0.0242619	0.0222521
E08000035	Leeds	2021	NCother	11670	6835	4835	no	no	no	4.98145	1.27422	0.273587	0.11747	0.124294	0.0242619	0.0222521
E08000035	Leeds	2021	LTnursing	150	80	70	no	no	no	4.98145	1.27422	0.273587	0.11747	0.124294	0.0242619	0.0222521
E08000035	Leeds	2021	LLsupport	12020	6605	5415	no	no	no	4.98145	1.27422	0.273587	0.11747	0.124294	0.0242619	0.0222521
E08000036	Wakefield	2020	NCsignposted	11920	7320	4600	no	no	no	2.05712	0.66961	0.253147	0.116904	0.123688	0.0295732	0.033824
E08000036	Wakefield	2020	LTresidential	200	100	100	no	no	no	2.05712	0.66961	0.253147	0.116904	0.123688	0.0295732	0.033824
E08000036	Wakefield	2020	STother	505	290	215	no	no	no	2.05712	0.66961	0.253147	0.116904	0.123688	0.0295732	0.033824
E08000036	Wakefield	2020	LLsupport	13310	7145	6165	no	no	no	2.05712	0.66961	0.253147	0.116904	0.123688	0.0295732	0.033824
E08000036	Wakefield	2020	NCother	1685	1120	565	no	no	no	2.05712	0.66961	0.253147	0.116904	0.123688	0.0295732	0.033824
E08000036	Wakefield	2020	LTnursing	20	10	10	no	no	no	2.05712	0.66961	0.253147	0.116904	0.123688	0.0295732	0.033824
E08000036	Wakefield	2020	LTcommunity	1905	1080	825	no	no	no	2.05712	0.66961	0.253147	0.116904	0.123688	0.0295732	0.033824
E08000036	Wakefield	2020	STmax	35	20	15	no	no	no	2.05712	0.66961	0.253147	0.116904	0.123688	0.0295732	0.033824
E08000036	Wakefield	2021	STother	250	140	110	no	no	no	2.09315	0.6705	0.247248	0.118591	0.117092	0.0292133	0.0335595
E08000036	Wakefield	2021	LTresidential	175	90	85	no	no	no	2.09315	0.6705	0.247248	0.118591	0.117092	0.0292133	0.0335595
E08000036	Wakefield	2021	STmax	80	45	35	no	no	no	2.09315	0.6705	0.247248	0.118591	0.117092	0.0292133	0.0335595
E08000036	Wakefield	2021	LLsupport	10645	5800	4845	no	no	no	2.09315	0.6705	0.247248	0.118591	0.117092	0.0292133	0.0335595
E08000036	Wakefield	2021	NCother	1930	1230	700	no	no	no	2.09315	0.6705	0.247248	0.118591	0.117092	0.0292133	0.0335595
E08000036	Wakefield	2021	LTnursing	40	20	20	no	no	no	2.09315	0.6705	0.247248	0.118591	0.117092	0.0292133	0.0335595
E08000036	Wakefield	2021	NCsignposted	15985	9935	6050	no	no	no	2.09315	0.6705	0.247248	0.118591	0.117092	0.0292133	0.0335595
E08000036	Wakefield	2021	LTcommunity	1065	595	470	no	no	no	2.09315	0.6705	0.247248	0.118591	0.117092	0.0292133	0.0335595
E08000037	Gateshead	2020	LTcommunity	1005	540	465	no	yes	no	1.2039	0.39903	0.28469	0.156354	0.165815	0.0398278	0.0344858
E08000037	Gateshead	2020	NCother	2410	1360	1050	no	yes	no	1.2039	0.39903	0.28469	0.156354	0.165815	0.0398278	0.0344858
E08000037	Gateshead	2020	STmax	800	425	375	no	yes	no	1.2039	0.39903	0.28469	0.156354	0.165815	0.0398278	0.0344858
E08000037	Gateshead	2020	STother	445	240	205	no	yes	no	1.2039	0.39903	0.28469	0.156354	0.165815	0.0398278	0.0344858
E08000037	Gateshead	2020	LLsupport	2865	1655	1210	no	yes	no	1.2039	0.39903	0.28469	0.156354	0.165815	0.0398278	0.0344858
E08000037	Gateshead	2020	LTresidential	100	50	50	no	yes	no	1.2039	0.39903	0.28469	0.156354	0.165815	0.0398278	0.0344858
E08000037	Gateshead	2020	NCsignposted	2265	1345	920	no	yes	no	1.2039	0.39903	0.28469	0.156354	0.165815	0.0398278	0.0344858
E08000037	Gateshead	2020	LTnursing	50	25	25	no	yes	no	1.2039	0.39903	0.28469	0.156354	0.165815	0.0398278	0.0344858
E08000037	Gateshead	2021	LTnursing	30	15	15	no	yes	no	1.15433	0.39983	0.276543	0.155497	0.156948	0.0395668	0.0360859
E08000037	Gateshead	2021	LLsupport	2985	1725	1260	no	yes	no	1.15433	0.39983	0.276543	0.155497	0.156948	0.0395668	0.0360859
E08000037	Gateshead	2021	NCother	2320	1395	925	no	yes	no	1.15433	0.39983	0.276543	0.155497	0.156948	0.0395668	0.0360859
E08000037	Gateshead	2021	NCsignposted	1730	1050	680	no	yes	no	1.15433	0.39983	0.276543	0.155497	0.156948	0.0395668	0.0360859
E08000037	Gateshead	2021	LTcommunity	920	490	430	no	yes	no	1.15433	0.39983	0.276543	0.155497	0.156948	0.0395668	0.0360859
E08000037	Gateshead	2021	STmax	520	280	240	no	yes	no	1.15433	0.39983	0.276543	0.155497	0.156948	0.0395668	0.0360859
E08000037	Gateshead	2021	LTresidential	110	55	55	no	yes	no	1.15433	0.39983	0.276543	0.155497	0.156948	0.0395668	0.0360859
E08000037	Gateshead	2021	STother	430	235	195	no	yes	no	1.15433	0.39983	0.276543	0.155497	0.156948	0.0395668	0.0360859
E09000002	Barking and Dagenham	2020	LTcommunity	430	295	135	no	no	no	1.27359	0.19807	0.278841	0.151222	0.235207	0.0320341	0.0292402
E09000002	Barking and Dagenham	2020	LTresidential	20	10	10	no	no	no	1.27359	0.19807	0.278841	0.151222	0.235207	0.0320341	0.0292402
E09000002	Barking and Dagenham	2020	STmax	520	290	230	no	no	no	1.27359	0.19807	0.278841	0.151222	0.235207	0.0320341	0.0292402
E09000002	Barking and Dagenham	2020	LTnursing	50	25	25	no	no	no	1.27359	0.19807	0.278841	0.151222	0.235207	0.0320341	0.0292402
E09000002	Barking and Dagenham	2020	STother	485	405	80	no	no	no	1.27359	0.19807	0.278841	0.151222	0.235207	0.0320341	0.0292402
E09000002	Barking and Dagenham	2020	NCsignposted	2145	1570	575	no	no	no	1.27359	0.19807	0.278841	0.151222	0.235207	0.0320341	0.0292402
E09000002	Barking and Dagenham	2020	NCother	7860	5880	1980	no	no	no	1.27359	0.19807	0.278841	0.151222	0.235207	0.0320341	0.0292402
E09000002	Barking and Dagenham	2020	LLsupport	2735	1735	1000	no	no	no	1.27359	0.19807	0.278841	0.151222	0.235207	0.0320341	0.0292402
E09000002	Barking and Dagenham	2021	LTnursing	20	10	10	no	no	no	1.3325	0.19123	0.262668	0.149022	0.233502	0.0316111	0.0283865
E09000002	Barking and Dagenham	2021	NCsignposted	5780	3995	1785	no	no	no	1.3325	0.19123	0.262668	0.149022	0.233502	0.0316111	0.0283865
E09000002	Barking and Dagenham	2021	STmax	555	320	235	no	no	no	1.3325	0.19123	0.262668	0.149022	0.233502	0.0316111	0.0283865
E09000002	Barking and Dagenham	2021	LTcommunity	470	315	155	no	no	no	1.3325	0.19123	0.262668	0.149022	0.233502	0.0316111	0.0283865
E09000002	Barking and Dagenham	2021	NCother	5175	3840	1335	no	no	no	1.3325	0.19123	0.262668	0.149022	0.233502	0.0316111	0.0283865
E09000002	Barking and Dagenham	2021	LTresidential	30	15	15	no	no	no	1.3325	0.19123	0.262668	0.149022	0.233502	0.0316111	0.0283865
E09000002	Barking and Dagenham	2021	STother	1010	685	325	no	no	no	1.3325	0.19123	0.262668	0.149022	0.233502	0.0316111	0.0283865
E09000002	Barking and Dagenham	2021	LLsupport	750	470	280	no	no	no	1.3325	0.19123	0.262668	0.149022	0.233502	0.0316111	0.0283865
E09000003	Barnet	2020	NCsignposted	390	255	135	no	no	yes	2.41321	0.5817	0.290768	0.111961	0.135388	0.0153988	0.0161735
E09000003	Barnet	2020	LTcommunity	800	485	315	no	no	yes	2.41321	0.5817	0.290768	0.111961	0.135388	0.0153988	0.0161735
E09000003	Barnet	2020	STmax	250	130	120	no	no	yes	2.41321	0.5817	0.290768	0.111961	0.135388	0.0153988	0.0161735
E09000003	Barnet	2020	LTnursing	80	40	40	no	no	yes	2.41321	0.5817	0.290768	0.111961	0.135388	0.0153988	0.0161735
E09000003	Barnet	2020	NCother	2385	1470	915	no	no	yes	2.41321	0.5817	0.290768	0.111961	0.135388	0.0153988	0.0161735
E09000003	Barnet	2020	LLsupport	315	180	135	no	no	yes	2.41321	0.5817	0.290768	0.111961	0.135388	0.0153988	0.0161735
E09000003	Barnet	2020	STother	1270	720	550	no	no	yes	2.41321	0.5817	0.290768	0.111961	0.135388	0.0153988	0.0161735
E09000003	Barnet	2020	LTresidential	120	65	55	no	no	yes	2.41321	0.5817	0.290768	0.111961	0.135388	0.0153988	0.0161735
E09000003	Barnet	2021	NCsignposted	470	320	150	no	no	yes	2.38042	0.56551	0.281587	0.11452	0.136328	0.0159016	0.0169644
E09000003	Barnet	2021	LTnursing	110	55	55	no	no	yes	2.38042	0.56551	0.281587	0.11452	0.136328	0.0159016	0.0169644
E09000003	Barnet	2021	STother	1465	825	640	no	no	yes	2.38042	0.56551	0.281587	0.11452	0.136328	0.0159016	0.0169644
E09000003	Barnet	2021	LTresidential	100	50	50	no	no	yes	2.38042	0.56551	0.281587	0.11452	0.136328	0.0159016	0.0169644
E09000003	Barnet	2021	STmax	505	280	225	no	no	yes	2.38042	0.56551	0.281587	0.11452	0.136328	0.0159016	0.0169644
E09000003	Barnet	2021	NCother	2235	1415	820	no	no	yes	2.38042	0.56551	0.281587	0.11452	0.136328	0.0159016	0.0169644
E09000003	Barnet	2021	LLsupport	205	120	85	no	no	yes	2.38042	0.56551	0.281587	0.11452	0.136328	0.0159016	0.0169644
E09000003	Barnet	2021	LTcommunity	705	435	270	no	no	yes	2.38042	0.56551	0.281587	0.11452	0.136328	0.0159016	0.0169644
E09000004	Bexley	2020	LTresidential	95	50	45	yes	yes	yes	1.47986	0.41033	0.313138	0.130566	0.0990483	0.0181561	0.0220984
E09000004	Bexley	2020	LTnursing	30	15	15	yes	yes	yes	1.47986	0.41033	0.313138	0.130566	0.0990483	0.0181561	0.0220984
E09000004	Bexley	2020	LTcommunity	475	305	170	yes	yes	yes	1.47986	0.41033	0.313138	0.130566	0.0990483	0.0181561	0.0220984
E09000004	Bexley	2020	LLsupport	2745	1940	805	yes	yes	yes	1.47986	0.41033	0.313138	0.130566	0.0990483	0.0181561	0.0220984
E09000004	Bexley	2020	STmax	735	385	350	yes	yes	yes	1.47986	0.41033	0.313138	0.130566	0.0990483	0.0181561	0.0220984
E09000004	Bexley	2020	NCother	5285	2945	2340	yes	yes	yes	1.47986	0.41033	0.313138	0.130566	0.0990483	0.0181561	0.0220984
E09000004	Bexley	2020	NCsignposted	1870	1175	695	yes	yes	yes	1.47986	0.41033	0.313138	0.130566	0.0990483	0.0181561	0.0220984
E09000004	Bexley	2020	STother	460	245	215	yes	yes	yes	1.47986	0.41033	0.313138	0.130566	0.0990483	0.0181561	0.0220984
E09000004	Bexley	2021	NCsignposted	3165	1960	1205	yes	yes	yes	1.46218	0.41028	0.291021	0.127157	0.0952642	0.0176952	0.0226032
E09000004	Bexley	2021	STmax	280	150	130	yes	yes	yes	1.46218	0.41028	0.291021	0.127157	0.0952642	0.0176952	0.0226032
E09000004	Bexley	2021	LLsupport	3075	2010	1065	yes	yes	yes	1.46218	0.41028	0.291021	0.127157	0.0952642	0.0176952	0.0226032
E09000004	Bexley	2021	STother	95	50	45	yes	yes	yes	1.46218	0.41028	0.291021	0.127157	0.0952642	0.0176952	0.0226032
E09000004	Bexley	2021	LTcommunity	570	370	200	yes	yes	yes	1.46218	0.41028	0.291021	0.127157	0.0952642	0.0176952	0.0226032
E09000004	Bexley	2021	LTnursing	10	5	5	yes	yes	yes	1.46218	0.41028	0.291021	0.127157	0.0952642	0.0176952	0.0226032
E09000004	Bexley	2021	NCother	6955	3795	3160	yes	yes	yes	1.46218	0.41028	0.291021	0.127157	0.0952642	0.0176952	0.0226032
E09000004	Bexley	2021	LTresidential	65	35	30	yes	yes	yes	1.46218	0.41028	0.291021	0.127157	0.0952642	0.0176952	0.0226032
E09000005	Brent	2020	STmax	280	155	125	no	no	no	2.0314	0.42023	0.273945	0.129054	0.217702	0.0195845	0.0229546
E09000005	Brent	2020	LTcommunity	890	530	360	no	no	no	2.0314	0.42023	0.273945	0.129054	0.217702	0.0195845	0.0229546
E09000005	Brent	2020	STother	85	60	25	no	no	no	2.0314	0.42023	0.273945	0.129054	0.217702	0.0195845	0.0229546
E09000005	Brent	2020	LTnursing	20	10	10	no	no	no	2.0314	0.42023	0.273945	0.129054	0.217702	0.0195845	0.0229546
E09000005	Brent	2020	LTresidential	40	20	20	no	no	no	2.0314	0.42023	0.273945	0.129054	0.217702	0.0195845	0.0229546
E09000005	Brent	2020	NCsignposted	4475	2595	1880	no	no	no	2.0314	0.42023	0.273945	0.129054	0.217702	0.0195845	0.0229546
E09000005	Brent	2020	LLsupport	875	510	365	no	no	no	2.0314	0.42023	0.273945	0.129054	0.217702	0.0195845	0.0229546
E09000005	Brent	2020	NCother	920	540	380	no	no	no	2.0314	0.42023	0.273945	0.129054	0.217702	0.0195845	0.0229546
E09000005	Brent	2021	NCother	1925	1170	755	no	no	no	2.20805	0.39877	0.267723	0.135949	0.22424	0.0210083	0.0217635
E09000005	Brent	2021	LLsupport	835	520	315	no	no	no	2.20805	0.39877	0.267723	0.135949	0.22424	0.0210083	0.0217635
E09000005	Brent	2021	STother	440	235	205	no	no	no	2.20805	0.39877	0.267723	0.135949	0.22424	0.0210083	0.0217635
E09000005	Brent	2021	LTnursing	20	10	10	no	no	no	2.20805	0.39877	0.267723	0.135949	0.22424	0.0210083	0.0217635
E09000005	Brent	2021	LTresidential	0	0	0	no	no	no	2.20805	0.39877	0.267723	0.135949	0.22424	0.0210083	0.0217635
E09000005	Brent	2021	LTcommunity	730	425	305	no	no	no	2.20805	0.39877	0.267723	0.135949	0.22424	0.0210083	0.0217635
E09000005	Brent	2021	STmax	440	240	200	no	no	no	2.20805	0.39877	0.267723	0.135949	0.22424	0.0210083	0.0217635
E09000005	Brent	2021	NCsignposted	660	505	155	no	no	no	2.20805	0.39877	0.267723	0.135949	0.22424	0.0210083	0.0217635
E09000006	Bromley	2020	NCother	2455	1435	1020	no	no	no	1.95681	0.58115	0.296498	0.107034	0.0889744	0.0137701	0.0175247
E09000006	Bromley	2020	NCsignposted	2230	1770	460	no	no	no	1.95681	0.58115	0.296498	0.107034	0.0889744	0.0137701	0.0175247
E09000006	Bromley	2020	STmax	415	305	110	no	no	no	1.95681	0.58115	0.296498	0.107034	0.0889744	0.0137701	0.0175247
E09000006	Bromley	2020	STother	230	120	110	no	no	no	1.95681	0.58115	0.296498	0.107034	0.0889744	0.0137701	0.0175247
E09000006	Bromley	2020	LTcommunity	2170	1185	985	no	no	no	1.95681	0.58115	0.296498	0.107034	0.0889744	0.0137701	0.0175247
E09000006	Bromley	2020	LLsupport	1100	615	485	no	no	no	1.95681	0.58115	0.296498	0.107034	0.0889744	0.0137701	0.0175247
E09000006	Bromley	2020	LTresidential	60	30	30	no	no	no	1.95681	0.58115	0.296498	0.107034	0.0889744	0.0137701	0.0175247
E09000006	Bromley	2020	LTnursing	120	60	60	no	no	no	1.95681	0.58115	0.296498	0.107034	0.0889744	0.0137701	0.0175247
E09000006	Bromley	2021	NCsignposted	1920	1550	370	no	no	no	1.95702	0.58356	0.293766	0.105336	0.0846999	0.013302	0.0175126
E09000006	Bromley	2021	LTnursing	60	30	30	no	no	no	1.95702	0.58356	0.293766	0.105336	0.0846999	0.013302	0.0175126
E09000006	Bromley	2021	LTresidential	105	55	50	no	no	no	1.95702	0.58356	0.293766	0.105336	0.0846999	0.013302	0.0175126
E09000006	Bromley	2021	STmax	430	350	80	no	no	no	1.95702	0.58356	0.293766	0.105336	0.0846999	0.013302	0.0175126
E09000006	Bromley	2021	STother	500	275	225	no	no	no	1.95702	0.58356	0.293766	0.105336	0.0846999	0.013302	0.0175126
E09000006	Bromley	2021	LLsupport	275	160	115	no	no	no	1.95702	0.58356	0.293766	0.105336	0.0846999	0.013302	0.0175126
E09000006	Bromley	2021	LTcommunity	1285	735	550	no	no	no	1.95702	0.58356	0.293766	0.105336	0.0846999	0.013302	0.0175126
E09000006	Bromley	2021	NCother	3285	1985	1300	no	no	no	1.95702	0.58356	0.293766	0.105336	0.0846999	0.013302	0.0175126
E09000007	Camden	2020	LTresidential	5	5	0	yes	no	no	1.86705	0.33599	0.272359	0.0883136	0.184738	0.0127236	0.0164497
E09000007	Camden	2020	NCother	220	145	75	yes	no	no	1.86705	0.33599	0.272359	0.0883136	0.184738	0.0127236	0.0164497
E09000007	Camden	2020	LTnursing	0	0	0	yes	no	no	1.86705	0.33599	0.272359	0.0883136	0.184738	0.0127236	0.0164497
E09000007	Camden	2020	NCsignposted	365	230	135	yes	no	no	1.86705	0.33599	0.272359	0.0883136	0.184738	0.0127236	0.0164497
E09000007	Camden	2020	STmax	1095	650	445	yes	no	no	1.86705	0.33599	0.272359	0.0883136	0.184738	0.0127236	0.0164497
E09000007	Camden	2020	LLsupport	1080	680	400	yes	no	no	1.86705	0.33599	0.272359	0.0883136	0.184738	0.0127236	0.0164497
E09000007	Camden	2020	LTcommunity	50	45	5	yes	no	no	1.86705	0.33599	0.272359	0.0883136	0.184738	0.0127236	0.0164497
E09000007	Camden	2020	STother	30	30	0	yes	no	no	1.86705	0.33599	0.272359	0.0883136	0.184738	0.0127236	0.0164497
E09000007	Camden	2021	LLsupport	1335	815	520	yes	no	no	1.44789	0.24989	0.253672	0.117162	0.241846	0.0178479	0.0213949
E09000007	Camden	2021	LTnursing	0	0	0	yes	no	no	1.44789	0.24989	0.253672	0.117162	0.241846	0.0178479	0.0213949
E09000007	Camden	2021	LTresidential	0	0	0	yes	no	no	1.44789	0.24989	0.253672	0.117162	0.241846	0.0178479	0.0213949
E09000007	Camden	2021	NCother	260	165	95	yes	no	no	1.44789	0.24989	0.253672	0.117162	0.241846	0.0178479	0.0213949
E09000007	Camden	2021	STother	20	20	0	yes	no	no	1.44789	0.24989	0.253672	0.117162	0.241846	0.0178479	0.0213949
E09000007	Camden	2021	LTcommunity	15	15	0	yes	no	no	1.44789	0.24989	0.253672	0.117162	0.241846	0.0178479	0.0213949
E09000007	Camden	2021	NCsignposted	425	260	165	yes	no	no	1.44789	0.24989	0.253672	0.117162	0.241846	0.0178479	0.0213949
E09000007	Camden	2021	STmax	955	580	375	yes	no	no	1.44789	0.24989	0.253672	0.117162	0.241846	0.0178479	0.0213949
E09000008	Croydon	2020	NCsignposted	6040	4875	1165	no	no	no	2.34897	0.54048	0.273331	0.12549	0.135218	0.0173642	0.0205995
E09000008	Croydon	2020	LTnursing	30	15	15	no	no	no	2.34897	0.54048	0.273331	0.12549	0.135218	0.0173642	0.0205995
E09000008	Croydon	2020	STother	310	210	100	no	no	no	2.34897	0.54048	0.273331	0.12549	0.135218	0.0173642	0.0205995
E09000008	Croydon	2020	LTresidential	60	35	25	no	no	no	2.34897	0.54048	0.273331	0.12549	0.135218	0.0173642	0.0205995
E09000008	Croydon	2020	NCother	4315	3185	1130	no	no	no	2.34897	0.54048	0.273331	0.12549	0.135218	0.0173642	0.0205995
E09000008	Croydon	2020	LTcommunity	430	265	165	no	no	no	2.34897	0.54048	0.273331	0.12549	0.135218	0.0173642	0.0205995
E09000008	Croydon	2020	LLsupport	565	355	210	no	no	no	2.34897	0.54048	0.273331	0.12549	0.135218	0.0173642	0.0205995
E09000008	Croydon	2020	STmax	270	145	125	no	no	no	2.34897	0.54048	0.273331	0.12549	0.135218	0.0173642	0.0205995
E09000008	Croydon	2021	LLsupport	2160	1335	825	no	no	no	2.42378	0.53416	0.269582	0.125758	0.13269	0.0172607	0.0199905
E09000008	Croydon	2021	LTresidential	0	0	0	no	no	no	2.42378	0.53416	0.269582	0.125758	0.13269	0.0172607	0.0199905
E09000008	Croydon	2021	LTnursing	0	0	0	no	no	no	2.42378	0.53416	0.269582	0.125758	0.13269	0.0172607	0.0199905
E09000008	Croydon	2021	NCsignposted	3105	2790	315	no	no	no	2.42378	0.53416	0.269582	0.125758	0.13269	0.0172607	0.0199905
E09000008	Croydon	2021	STmax	315	175	140	no	no	no	2.42378	0.53416	0.269582	0.125758	0.13269	0.0172607	0.0199905
E09000008	Croydon	2021	NCother	8060	6275	1785	no	no	no	2.42378	0.53416	0.269582	0.125758	0.13269	0.0172607	0.0199905
E09000008	Croydon	2021	LTcommunity	180	105	75	no	no	no	2.42378	0.53416	0.269582	0.125758	0.13269	0.0172607	0.0199905
E09000008	Croydon	2021	STother	500	320	180	no	no	no	2.42378	0.53416	0.269582	0.125758	0.13269	0.0172607	0.0199905
E09000009	Ealing	2020	LTcommunity	220	130	90	no	no	no	2.08549	0.45661	0.272968	0.128047	0.192035	0.0190699	0.0215009
E09000009	Ealing	2020	LTresidential	0	0	0	no	no	no	2.08549	0.45661	0.272968	0.128047	0.192035	0.0190699	0.0215009
E09000009	Ealing	2020	NCother	865	530	335	no	no	no	2.08549	0.45661	0.272968	0.128047	0.192035	0.0190699	0.0215009
E09000009	Ealing	2020	STmax	2420	1375	1045	no	no	no	2.08549	0.45661	0.272968	0.128047	0.192035	0.0190699	0.0215009
E09000009	Ealing	2020	NCsignposted	2305	1465	840	no	no	no	2.08549	0.45661	0.272968	0.128047	0.192035	0.0190699	0.0215009
E09000009	Ealing	2020	STother	80	50	30	no	no	no	2.08549	0.45661	0.272968	0.128047	0.192035	0.0190699	0.0215009
E09000009	Ealing	2020	LLsupport	1960	1155	805	no	no	no	2.08549	0.45661	0.272968	0.128047	0.192035	0.0190699	0.0215009
E09000009	Ealing	2020	LTnursing	0	0	0	no	no	no	2.08549	0.45661	0.272968	0.128047	0.192035	0.0190699	0.0215009
E09000009	Ealing	2021	LTcommunity	385	220	165	no	no	no	2.36367	0.44769	0.258974	0.127588	0.191528	0.0194331	0.0192815
E09000009	Ealing	2021	STother	60	30	30	no	no	no	2.36367	0.44769	0.258974	0.127588	0.191528	0.0194331	0.0192815
E09000009	Ealing	2021	LLsupport	1755	1040	715	no	no	no	2.36367	0.44769	0.258974	0.127588	0.191528	0.0194331	0.0192815
E09000009	Ealing	2021	LTresidential	50	25	25	no	no	no	2.36367	0.44769	0.258974	0.127588	0.191528	0.0194331	0.0192815
E09000009	Ealing	2021	STmax	1415	800	615	no	no	no	2.36367	0.44769	0.258974	0.127588	0.191528	0.0194331	0.0192815
E09000009	Ealing	2021	NCsignposted	1830	1170	660	no	no	no	2.36367	0.44769	0.258974	0.127588	0.191528	0.0194331	0.0192815
E09000009	Ealing	2021	NCother	500	315	185	no	no	no	2.36367	0.44769	0.258974	0.127588	0.191528	0.0194331	0.0192815
E09000009	Ealing	2021	LTnursing	90	45	45	no	no	no	2.36367	0.44769	0.258974	0.127588	0.191528	0.0194331	0.0192815
E09000010	Enfield	2020	LTresidential	50	25	25	no	no	no	2.00336	0.44837	0.286571	0.136422	0.179372	0.0216897	0.0271806
E09000010	Enfield	2020	NCother	1470	880	590	no	no	no	2.00336	0.44837	0.286571	0.136422	0.179372	0.0216897	0.0271806
E09000010	Enfield	2020	NCsignposted	490	300	190	no	no	no	2.00336	0.44837	0.286571	0.136422	0.179372	0.0216897	0.0271806
E09000010	Enfield	2020	STother	65	40	25	no	no	no	2.00336	0.44837	0.286571	0.136422	0.179372	0.0216897	0.0271806
E09000010	Enfield	2020	LTcommunity	715	410	305	no	no	no	2.00336	0.44837	0.286571	0.136422	0.179372	0.0216897	0.0271806
E09000010	Enfield	2020	LTnursing	20	10	10	no	no	no	2.00336	0.44837	0.286571	0.136422	0.179372	0.0216897	0.0271806
E09000010	Enfield	2020	LLsupport	885	530	355	no	no	no	2.00336	0.44837	0.286571	0.136422	0.179372	0.0216897	0.0271806
E09000010	Enfield	2020	STmax	655	375	280	no	no	no	2.00336	0.44837	0.286571	0.136422	0.179372	0.0216897	0.0271806
E09000010	Enfield	2021	NCsignposted	770	485	285	no	no	no	1.98444	0.453	0.285784	0.134779	0.173974	0.0218764	0.0279185
E09000010	Enfield	2021	LLsupport	1195	715	480	no	no	no	1.98444	0.453	0.285784	0.134779	0.173974	0.0218764	0.0279185
E09000010	Enfield	2021	LTnursing	20	10	10	no	no	no	1.98444	0.453	0.285784	0.134779	0.173974	0.0218764	0.0279185
E09000010	Enfield	2021	STother	110	60	50	no	no	no	1.98444	0.453	0.285784	0.134779	0.173974	0.0218764	0.0279185
E09000010	Enfield	2021	STmax	665	390	275	no	no	no	1.98444	0.453	0.285784	0.134779	0.173974	0.0218764	0.0279185
E09000010	Enfield	2021	NCother	1875	1110	765	no	no	no	1.98444	0.453	0.285784	0.134779	0.173974	0.0218764	0.0279185
E09000010	Enfield	2021	LTcommunity	705	415	290	no	no	no	1.98444	0.453	0.285784	0.134779	0.173974	0.0218764	0.0279185
E09000010	Enfield	2021	LTresidential	40	20	20	no	no	no	1.98444	0.453	0.285784	0.134779	0.173974	0.0218764	0.0279185
E09000011	Greenwich	2020	STother	0	0	0	no	no	no	1.85126	0.30693	0.259375	0.120451	0.204029	0.0256736	0.022428
E09000011	Greenwich	2020	NCsignposted	6300	4825	1475	no	no	no	1.85126	0.30693	0.259375	0.120451	0.204029	0.0256736	0.022428
E09000011	Greenwich	2020	LLsupport	930	750	180	no	no	no	1.85126	0.30693	0.259375	0.120451	0.204029	0.0256736	0.022428
E09000011	Greenwich	2020	NCother	730	485	245	no	no	no	1.85126	0.30693	0.259375	0.120451	0.204029	0.0256736	0.022428
E09000011	Greenwich	2020	LTresidential	0	0	0	no	no	no	1.85126	0.30693	0.259375	0.120451	0.204029	0.0256736	0.022428
E09000011	Greenwich	2020	LTnursing	0	0	0	no	no	no	1.85126	0.30693	0.259375	0.120451	0.204029	0.0256736	0.022428
E09000011	Greenwich	2020	LTcommunity	830	580	250	no	no	no	1.85126	0.30693	0.259375	0.120451	0.204029	0.0256736	0.022428
E09000011	Greenwich	2020	STmax	310	175	135	no	no	no	1.85126	0.30693	0.259375	0.120451	0.204029	0.0256736	0.022428
E09000011	Greenwich	2021	STother	15	10	5	no	no	no	1.89224	0.30454	0.241118	0.121175	0.199785	0.0258587	0.0218167
E09000011	Greenwich	2021	LTcommunity	980	635	345	no	no	no	1.89224	0.30454	0.241118	0.121175	0.199785	0.0258587	0.0218167
E09000011	Greenwich	2021	LTnursing	20	10	10	no	no	no	1.89224	0.30454	0.241118	0.121175	0.199785	0.0258587	0.0218167
E09000011	Greenwich	2021	LLsupport	820	635	185	no	no	no	1.89224	0.30454	0.241118	0.121175	0.199785	0.0258587	0.0218167
E09000011	Greenwich	2021	STmax	230	130	100	no	no	no	1.89224	0.30454	0.241118	0.121175	0.199785	0.0258587	0.0218167
E09000011	Greenwich	2021	LTresidential	10	5	5	no	no	no	1.89224	0.30454	0.241118	0.121175	0.199785	0.0258587	0.0218167
E09000011	Greenwich	2021	NCsignposted	8435	6365	2070	no	no	no	1.89224	0.30454	0.241118	0.121175	0.199785	0.0258587	0.0218167
E09000011	Greenwich	2021	NCother	570	365	205	no	no	no	1.89224	0.30454	0.241118	0.121175	0.199785	0.0258587	0.0218167
E09000012	Hackney	2020	LTnursing	0	0	0	no	no	no	1.91099	0.22316	0.249149	0.14726	0.343924	0.0240074	0.0232851
E09000012	Hackney	2020	NCsignposted	0	0	0	no	no	no	1.91099	0.22316	0.249149	0.14726	0.343924	0.0240074	0.0232851
E09000012	Hackney	2020	STmax	0	0	0	no	no	no	1.91099	0.22316	0.249149	0.14726	0.343924	0.0240074	0.0232851
E09000012	Hackney	2020	LLsupport	0	0	0	no	no	no	1.91099	0.22316	0.249149	0.14726	0.343924	0.0240074	0.0232851
E09000012	Hackney	2020	STother	0	0	0	no	no	no	1.91099	0.22316	0.249149	0.14726	0.343924	0.0240074	0.0232851
E09000012	Hackney	2020	LTresidential	0	0	0	no	no	no	1.91099	0.22316	0.249149	0.14726	0.343924	0.0240074	0.0232851
E09000012	Hackney	2020	LTcommunity	0	0	0	no	no	no	1.91099	0.22316	0.249149	0.14726	0.343924	0.0240074	0.0232851
E09000012	Hackney	2020	NCother	0	0	0	no	no	no	1.91099	0.22316	0.249149	0.14726	0.343924	0.0240074	0.0232851
E09000012	Hackney	2021	LTcommunity	0	0	0	no	no	no	1.79263	0.20718	0.222753	0.155686	0.359422	0.0263418	0.0251934
E09000012	Hackney	2021	STmax	0	0	0	no	no	no	1.79263	0.20718	0.222753	0.155686	0.359422	0.0263418	0.0251934
E09000012	Hackney	2021	LTnursing	0	0	0	no	no	no	1.79263	0.20718	0.222753	0.155686	0.359422	0.0263418	0.0251934
E09000012	Hackney	2021	NCother	0	0	0	no	no	no	1.79263	0.20718	0.222753	0.155686	0.359422	0.0263418	0.0251934
E09000012	Hackney	2021	NCsignposted	0	0	0	no	no	no	1.79263	0.20718	0.222753	0.155686	0.359422	0.0263418	0.0251934
E09000012	Hackney	2021	STother	0	0	0	no	no	no	1.79263	0.20718	0.222753	0.155686	0.359422	0.0263418	0.0251934
E09000012	Hackney	2021	LLsupport	0	0	0	no	no	no	1.79263	0.20718	0.222753	0.155686	0.359422	0.0263418	0.0251934
E09000012	Hackney	2021	LTresidential	0	0	0	no	no	no	1.79263	0.20718	0.222753	0.155686	0.359422	0.0263418	0.0251934
E09000013	Hammersmith and Fulham	2020	LTnursing	0	0	0	no	no	no	1.21942	0.20687	0.25852	0.0973679	0.219619	0.0141272	0.0155381
E09000013	Hammersmith and Fulham	2020	LTresidential	0	0	0	no	no	no	1.21942	0.20687	0.25852	0.0973679	0.219619	0.0141272	0.0155381
E09000013	Hammersmith and Fulham	2020	STother	30	15	15	no	no	no	1.21942	0.20687	0.25852	0.0973679	0.219619	0.0141272	0.0155381
E09000013	Hammersmith and Fulham	2020	LLsupport	120	65	55	no	no	no	1.21942	0.20687	0.25852	0.0973679	0.219619	0.0141272	0.0155381
E09000013	Hammersmith and Fulham	2020	LTcommunity	500	285	215	no	no	no	1.21942	0.20687	0.25852	0.0973679	0.219619	0.0141272	0.0155381
E09000013	Hammersmith and Fulham	2020	NCsignposted	1355	880	475	no	no	no	1.21942	0.20687	0.25852	0.0973679	0.219619	0.0141272	0.0155381
E09000013	Hammersmith and Fulham	2020	STmax	280	155	125	no	no	no	1.21942	0.20687	0.25852	0.0973679	0.219619	0.0141272	0.0155381
E09000013	Hammersmith and Fulham	2020	NCother	0	0	0	no	no	no	1.21942	0.20687	0.25852	0.0973679	0.219619	0.0141272	0.0155381
E09000013	Hammersmith and Fulham	2021	LTnursing	0	0	0	no	no	no	1.28365	0.19101	0.248626	0.106971	0.233522	0.0155097	0.0150878
E09000013	Hammersmith and Fulham	2021	LLsupport	30	20	10	no	no	no	1.28365	0.19101	0.248626	0.106971	0.233522	0.0155097	0.0150878
E09000013	Hammersmith and Fulham	2021	LTcommunity	505	295	210	no	no	no	1.28365	0.19101	0.248626	0.106971	0.233522	0.0155097	0.0150878
E09000013	Hammersmith and Fulham	2021	NCother	0	0	0	no	no	no	1.28365	0.19101	0.248626	0.106971	0.233522	0.0155097	0.0150878
E09000013	Hammersmith and Fulham	2021	LTresidential	0	0	0	no	no	no	1.28365	0.19101	0.248626	0.106971	0.233522	0.0155097	0.0150878
E09000013	Hammersmith and Fulham	2021	STmax	1015	545	470	no	no	no	1.28365	0.19101	0.248626	0.106971	0.233522	0.0155097	0.0150878
E09000013	Hammersmith and Fulham	2021	NCsignposted	2035	1300	735	no	no	no	1.28365	0.19101	0.248626	0.106971	0.233522	0.0155097	0.0150878
E09000013	Hammersmith and Fulham	2021	STother	40	20	20	no	no	no	1.28365	0.19101	0.248626	0.106971	0.233522	0.0155097	0.0150878
E09000014	Haringey	2020	STmax	360	210	150	no	yes	yes	1.74496	0.28618	0.251171	0.118099	0.245789	0.0198302	0.0218257
E09000014	Haringey	2020	NCother	665	410	255	no	yes	yes	1.74496	0.28618	0.251171	0.118099	0.245789	0.0198302	0.0218257
E09000014	Haringey	2020	NCsignposted	525	345	180	no	yes	yes	1.74496	0.28618	0.251171	0.118099	0.245789	0.0198302	0.0218257
E09000014	Haringey	2020	LTnursing	10	5	5	no	yes	yes	1.74496	0.28618	0.251171	0.118099	0.245789	0.0198302	0.0218257
E09000014	Haringey	2020	LTcommunity	95	65	30	no	yes	yes	1.74496	0.28618	0.251171	0.118099	0.245789	0.0198302	0.0218257
E09000014	Haringey	2020	STother	90	45	45	no	yes	yes	1.74496	0.28618	0.251171	0.118099	0.245789	0.0198302	0.0218257
E09000014	Haringey	2020	LTresidential	55	30	25	no	yes	yes	1.74496	0.28618	0.251171	0.118099	0.245789	0.0198302	0.0218257
E09000014	Haringey	2020	LLsupport	590	355	235	no	yes	yes	1.74496	0.28618	0.251171	0.118099	0.245789	0.0198302	0.0218257
E09000014	Haringey	2021	NCsignposted	330	165	165	no	yes	yes	1.78197	0.27961	0.246415	0.12386	0.245082	0.0209488	0.02158
E09000014	Haringey	2021	LLsupport	830	510	320	no	yes	yes	1.78197	0.27961	0.246415	0.12386	0.245082	0.0209488	0.02158
E09000014	Haringey	2021	LTresidential	30	15	15	no	yes	yes	1.78197	0.27961	0.246415	0.12386	0.245082	0.0209488	0.02158
E09000014	Haringey	2021	LTcommunity	180	130	50	no	yes	yes	1.78197	0.27961	0.246415	0.12386	0.245082	0.0209488	0.02158
E09000014	Haringey	2021	NCother	540	270	270	no	yes	yes	1.78197	0.27961	0.246415	0.12386	0.245082	0.0209488	0.02158
E09000014	Haringey	2021	STmax	390	240	150	no	yes	yes	1.78197	0.27961	0.246415	0.12386	0.245082	0.0209488	0.02158
E09000014	Haringey	2021	STother	120	85	35	no	yes	yes	1.78197	0.27961	0.246415	0.12386	0.245082	0.0209488	0.02158
E09000014	Haringey	2021	LTnursing	10	5	5	no	yes	yes	1.78197	0.27961	0.246415	0.12386	0.245082	0.0209488	0.02158
E09000015	Harrow	2020	STother	2860	2120	740	no	no	no	1.48766	0.40634	0.291751	0.119992	0.145254	0.0190112	0.0185778
E09000015	Harrow	2020	NCother	4320	2820	1500	no	no	no	1.48766	0.40634	0.291751	0.119992	0.145254	0.0190112	0.0185778
E09000015	Harrow	2020	LTnursing	40	20	20	no	no	no	1.48766	0.40634	0.291751	0.119992	0.145254	0.0190112	0.0185778
E09000015	Harrow	2020	STmax	290	155	135	no	no	no	1.48766	0.40634	0.291751	0.119992	0.145254	0.0190112	0.0185778
E09000015	Harrow	2020	LTcommunity	700	495	205	no	no	no	1.48766	0.40634	0.291751	0.119992	0.145254	0.0190112	0.0185778
E09000015	Harrow	2020	NCsignposted	1270	750	520	no	no	no	1.48766	0.40634	0.291751	0.119992	0.145254	0.0190112	0.0185778
E09000015	Harrow	2020	LLsupport	290	170	120	no	no	no	1.48766	0.40634	0.291751	0.119992	0.145254	0.0190112	0.0185778
E09000015	Harrow	2020	LTresidential	80	45	35	no	no	no	1.48766	0.40634	0.291751	0.119992	0.145254	0.0190112	0.0185778
E09000015	Harrow	2021	LTresidential	60	35	25	no	no	no	1.58864	0.4049	0.282094	0.119863	0.142196	0.0187515	0.0178486
E09000015	Harrow	2021	LLsupport	335	200	135	no	no	no	1.58864	0.4049	0.282094	0.119863	0.142196	0.0187515	0.0178486
E09000015	Harrow	2021	LTcommunity	355	260	95	no	no	no	1.58864	0.4049	0.282094	0.119863	0.142196	0.0187515	0.0178486
E09000015	Harrow	2021	STother	2910	2045	865	no	no	no	1.58864	0.4049	0.282094	0.119863	0.142196	0.0187515	0.0178486
E09000015	Harrow	2021	LTnursing	50	25	25	no	no	no	1.58864	0.4049	0.282094	0.119863	0.142196	0.0187515	0.0178486
E09000015	Harrow	2021	STmax	575	310	265	no	no	no	1.58864	0.4049	0.282094	0.119863	0.142196	0.0187515	0.0178486
E09000015	Harrow	2021	NCsignposted	1075	670	405	no	no	no	1.58864	0.4049	0.282094	0.119863	0.142196	0.0187515	0.0178486
E09000015	Harrow	2021	NCother	5615	3735	1880	no	no	no	1.58864	0.4049	0.282094	0.119863	0.142196	0.0187515	0.0178486
E09000016	Havering	2020	LTnursing	60	30	30	no	no	yes	1.51987	0.46518	0.307451	0.12579	0.101971	0.0213251	0.0208867
E09000016	Havering	2020	NCother	2720	1605	1115	no	no	yes	1.51987	0.46518	0.307451	0.12579	0.101971	0.0213251	0.0208867
E09000016	Havering	2020	LTcommunity	880	490	390	no	no	yes	1.51987	0.46518	0.307451	0.12579	0.101971	0.0213251	0.0208867
E09000016	Havering	2020	LTresidential	100	50	50	no	no	yes	1.51987	0.46518	0.307451	0.12579	0.101971	0.0213251	0.0208867
E09000016	Havering	2020	NCsignposted	815	500	315	no	no	yes	1.51987	0.46518	0.307451	0.12579	0.101971	0.0213251	0.0208867
E09000016	Havering	2020	STother	160	85	75	no	no	yes	1.51987	0.46518	0.307451	0.12579	0.101971	0.0213251	0.0208867
E09000016	Havering	2020	STmax	155	85	70	no	no	yes	1.51987	0.46518	0.307451	0.12579	0.101971	0.0213251	0.0208867
E09000016	Havering	2020	LLsupport	1530	905	625	no	no	yes	1.51987	0.46518	0.307451	0.12579	0.101971	0.0213251	0.0208867
E09000016	Havering	2021	NCother	2685	1540	1145	no	no	yes	1.54297	0.46192	0.289119	0.124442	0.0967159	0.021205	0.0210066
E09000016	Havering	2021	LTcommunity	700	405	295	no	no	yes	1.54297	0.46192	0.289119	0.124442	0.0967159	0.021205	0.0210066
E09000016	Havering	2021	STother	80	40	40	no	no	yes	1.54297	0.46192	0.289119	0.124442	0.0967159	0.021205	0.0210066
E09000016	Havering	2021	NCsignposted	1140	710	430	no	no	yes	1.54297	0.46192	0.289119	0.124442	0.0967159	0.021205	0.0210066
E09000016	Havering	2021	STmax	120	65	55	no	no	yes	1.54297	0.46192	0.289119	0.124442	0.0967159	0.021205	0.0210066
E09000016	Havering	2021	LTnursing	30	15	15	no	no	yes	1.54297	0.46192	0.289119	0.124442	0.0967159	0.021205	0.0210066
E09000016	Havering	2021	LLsupport	1500	870	630	no	no	yes	1.54297	0.46192	0.289119	0.124442	0.0967159	0.021205	0.0210066
E09000016	Havering	2021	LTresidential	80	40	40	no	no	yes	1.54297	0.46192	0.289119	0.124442	0.0967159	0.021205	0.0210066
E09000017	Hillingdon	2020	NCsignposted	590	390	200	no	yes	yes	1.88496	0.42033	0.290867	0.121863	0.128048	0.0170878	0.020824
E09000017	Hillingdon	2020	LLsupport	1545	1060	485	no	yes	yes	1.88496	0.42033	0.290867	0.121863	0.128048	0.0170878	0.020824
E09000017	Hillingdon	2020	STmax	310	180	130	no	yes	yes	1.88496	0.42033	0.290867	0.121863	0.128048	0.0170878	0.020824
E09000017	Hillingdon	2020	LTnursing	120	60	60	no	yes	yes	1.88496	0.42033	0.290867	0.121863	0.128048	0.0170878	0.020824
E09000017	Hillingdon	2020	STother	155	105	50	no	yes	yes	1.88496	0.42033	0.290867	0.121863	0.128048	0.0170878	0.020824
E09000017	Hillingdon	2020	LTcommunity	1120	675	445	no	yes	yes	1.88496	0.42033	0.290867	0.121863	0.128048	0.0170878	0.020824
E09000017	Hillingdon	2020	NCother	5130	3420	1710	no	yes	yes	1.88496	0.42033	0.290867	0.121863	0.128048	0.0170878	0.020824
E09000017	Hillingdon	2020	LTresidential	150	85	65	no	yes	yes	1.88496	0.42033	0.290867	0.121863	0.128048	0.0170878	0.020824
E09000017	Hillingdon	2021	LTcommunity	875	550	325	no	yes	yes	1.88411	0.41314	0.283003	0.123269	0.126815	0.0167135	0.0211718
E09000017	Hillingdon	2021	LLsupport	1590	995	595	no	yes	yes	1.88411	0.41314	0.283003	0.123269	0.126815	0.0167135	0.0211718
E09000017	Hillingdon	2021	NCother	6250	4045	2205	no	yes	yes	1.88411	0.41314	0.283003	0.123269	0.126815	0.0167135	0.0211718
E09000017	Hillingdon	2021	LTnursing	95	50	45	no	yes	yes	1.88411	0.41314	0.283003	0.123269	0.126815	0.0167135	0.0211718
E09000017	Hillingdon	2021	LTresidential	90	50	40	no	yes	yes	1.88411	0.41314	0.283003	0.123269	0.126815	0.0167135	0.0211718
E09000017	Hillingdon	2021	STother	160	110	50	no	yes	yes	1.88411	0.41314	0.283003	0.123269	0.126815	0.0167135	0.0211718
E09000017	Hillingdon	2021	STmax	450	270	180	no	yes	yes	1.88411	0.41314	0.283003	0.123269	0.126815	0.0167135	0.0211718
E09000017	Hillingdon	2021	NCsignposted	480	330	150	no	yes	yes	1.88411	0.41314	0.283003	0.123269	0.126815	0.0167135	0.0211718
E09000018	Hounslow	2020	NCother	2210	1675	535	no	yes	yes	1.68614	0.34119	0.255136	0.104179	0.172873	0.0197544	0.0200058
E09000018	Hounslow	2020	NCsignposted	380	255	125	no	yes	yes	1.68614	0.34119	0.255136	0.104179	0.172873	0.0197544	0.0200058
E09000018	Hounslow	2020	LTresidential	25	15	10	no	yes	yes	1.68614	0.34119	0.255136	0.104179	0.172873	0.0197544	0.0200058
E09000018	Hounslow	2020	STmax	410	220	190	no	yes	yes	1.68614	0.34119	0.255136	0.104179	0.172873	0.0197544	0.0200058
E09000018	Hounslow	2020	STother	515	330	185	no	yes	yes	1.68614	0.34119	0.255136	0.104179	0.172873	0.0197544	0.0200058
E09000018	Hounslow	2020	LLsupport	345	280	65	no	yes	yes	1.68614	0.34119	0.255136	0.104179	0.172873	0.0197544	0.0200058
E09000018	Hounslow	2020	LTnursing	30	15	15	no	yes	yes	1.68614	0.34119	0.255136	0.104179	0.172873	0.0197544	0.0200058
E09000018	Hounslow	2020	LTcommunity	435	250	185	no	yes	yes	1.68614	0.34119	0.255136	0.104179	0.172873	0.0197544	0.0200058
E09000018	Hounslow	2021	STother	550	355	195	no	yes	yes	1.84033	0.34252	0.246584	0.102914	0.16937	0.0193711	0.0189368
E09000018	Hounslow	2021	NCother	1690	1165	525	no	yes	yes	1.84033	0.34252	0.246584	0.102914	0.16937	0.0193711	0.0189368
E09000018	Hounslow	2021	LTcommunity	540	315	225	no	yes	yes	1.84033	0.34252	0.246584	0.102914	0.16937	0.0193711	0.0189368
E09000018	Hounslow	2021	LTresidential	30	20	10	no	yes	yes	1.84033	0.34252	0.246584	0.102914	0.16937	0.0193711	0.0189368
E09000018	Hounslow	2021	LTnursing	40	20	20	no	yes	yes	1.84033	0.34252	0.246584	0.102914	0.16937	0.0193711	0.0189368
E09000018	Hounslow	2021	STmax	55	30	25	no	yes	yes	1.84033	0.34252	0.246584	0.102914	0.16937	0.0193711	0.0189368
E09000018	Hounslow	2021	LLsupport	95	75	20	no	yes	yes	1.84033	0.34252	0.246584	0.102914	0.16937	0.0193711	0.0189368
E09000018	Hounslow	2021	NCsignposted	280	180	100	no	yes	yes	1.84033	0.34252	0.246584	0.102914	0.16937	0.0193711	0.0189368
E09000019	Islington	2020	NCsignposted	1715	1305	410	yes	no	no	1.76695	0.21844	0.252335	0.136857	0.286703	0.0241943	0.0201873
E09000019	Islington	2020	STmax	0	0	0	yes	no	no	1.76695	0.21844	0.252335	0.136857	0.286703	0.0241943	0.0201873
E09000019	Islington	2020	LLsupport	585	375	210	yes	no	no	1.76695	0.21844	0.252335	0.136857	0.286703	0.0241943	0.0201873
E09000019	Islington	2020	NCother	4640	3555	1085	yes	no	no	1.76695	0.21844	0.252335	0.136857	0.286703	0.0241943	0.0201873
E09000019	Islington	2020	LTcommunity	990	620	370	yes	no	no	1.76695	0.21844	0.252335	0.136857	0.286703	0.0241943	0.0201873
E09000019	Islington	2020	STother	185	115	70	yes	no	no	1.76695	0.21844	0.252335	0.136857	0.286703	0.0241943	0.0201873
E09000019	Islington	2020	LTnursing	20	10	10	yes	no	no	1.76695	0.21844	0.252335	0.136857	0.286703	0.0241943	0.0201873
E09000019	Islington	2020	LTresidential	20	10	10	yes	no	no	1.76695	0.21844	0.252335	0.136857	0.286703	0.0241943	0.0201873
E09000019	Islington	2021	NCsignposted	210	140	70	yes	no	no	1.55681	0.20448	0.238263	0.141566	0.298171	0.0255893	0.0230471
E09000019	Islington	2021	STother	150	90	60	yes	no	no	1.55681	0.20448	0.238263	0.141566	0.298171	0.0255893	0.0230471
E09000019	Islington	2021	LTresidential	20	10	10	yes	no	no	1.55681	0.20448	0.238263	0.141566	0.298171	0.0255893	0.0230471
E09000019	Islington	2021	STmax	0	0	0	yes	no	no	1.55681	0.20448	0.238263	0.141566	0.298171	0.0255893	0.0230471
E09000019	Islington	2021	LTnursing	20	10	10	yes	no	no	1.55681	0.20448	0.238263	0.141566	0.298171	0.0255893	0.0230471
E09000019	Islington	2021	LLsupport	730	455	275	yes	no	no	1.55681	0.20448	0.238263	0.141566	0.298171	0.0255893	0.0230471
E09000019	Islington	2021	NCother	3235	2035	1200	yes	no	no	1.55681	0.20448	0.238263	0.141566	0.298171	0.0255893	0.0230471
E09000019	Islington	2021	LTcommunity	610	365	245	yes	no	no	1.55681	0.20448	0.238263	0.141566	0.298171	0.0255893	0.0230471
E09000020	Kensington and Chelsea	2020	LTnursing	10	5	5	no	yes	no	0.99929	0.25596	0.263674	0.0814971	0.173435	0.0094839	0.012709
E09000020	Kensington and Chelsea	2020	NCother	535	330	205	no	yes	no	0.99929	0.25596	0.263674	0.0814971	0.173435	0.0094839	0.012709
E09000020	Kensington and Chelsea	2020	LLsupport	430	255	175	no	yes	no	0.99929	0.25596	0.263674	0.0814971	0.173435	0.0094839	0.012709
E09000020	Kensington and Chelsea	2020	LTcommunity	405	230	175	no	yes	no	0.99929	0.25596	0.263674	0.0814971	0.173435	0.0094839	0.012709
E09000020	Kensington and Chelsea	2020	STmax	655	405	250	no	yes	no	0.99929	0.25596	0.263674	0.0814971	0.173435	0.0094839	0.012709
E09000020	Kensington and Chelsea	2020	NCsignposted	710	435	275	no	yes	no	0.99929	0.25596	0.263674	0.0814971	0.173435	0.0094839	0.012709
E09000020	Kensington and Chelsea	2020	LTresidential	10	5	5	no	yes	no	0.99929	0.25596	0.263674	0.0814971	0.173435	0.0094839	0.012709
E09000020	Kensington and Chelsea	2020	STother	0	0	0	no	yes	no	0.99929	0.25596	0.263674	0.0814971	0.173435	0.0094839	0.012709
E09000020	Kensington and Chelsea	2021	NCother	330	215	115	no	yes	no	0.97529	0.20797	0.254123	0.0981632	0.207963	0.0118406	0.0130628
E09000020	Kensington and Chelsea	2021	STmax	720	435	285	no	yes	no	0.97529	0.20797	0.254123	0.0981632	0.207963	0.0118406	0.0130628
E09000020	Kensington and Chelsea	2021	LLsupport	410	235	175	no	yes	no	0.97529	0.20797	0.254123	0.0981632	0.207963	0.0118406	0.0130628
E09000020	Kensington and Chelsea	2021	LTnursing	20	10	10	no	yes	no	0.97529	0.20797	0.254123	0.0981632	0.207963	0.0118406	0.0130628
E09000020	Kensington and Chelsea	2021	LTresidential	10	5	5	no	yes	no	0.97529	0.20797	0.254123	0.0981632	0.207963	0.0118406	0.0130628
E09000020	Kensington and Chelsea	2021	STother	0	0	0	no	yes	no	0.97529	0.20797	0.254123	0.0981632	0.207963	0.0118406	0.0130628
E09000020	Kensington and Chelsea	2021	NCsignposted	965	595	370	no	yes	no	0.97529	0.20797	0.254123	0.0981632	0.207963	0.0118406	0.0130628
E09000020	Kensington and Chelsea	2021	LTcommunity	295	170	125	no	yes	no	0.97529	0.20797	0.254123	0.0981632	0.207963	0.0118406	0.0130628
E09000021	Kingston upon Thames	2020	NCsignposted	1880	1170	710	yes	no	yes	1.11525	0.25082	0.279882	0.0970616	0.0983375	0.0115421	0.0129029
E09000021	Kingston upon Thames	2020	NCother	2120	1290	830	yes	no	yes	1.11525	0.25082	0.279882	0.0970616	0.0983375	0.0115421	0.0129029
E09000021	Kingston upon Thames	2020	LTnursing	40	20	20	yes	no	yes	1.11525	0.25082	0.279882	0.0970616	0.0983375	0.0115421	0.0129029
E09000021	Kingston upon Thames	2020	LTcommunity	130	75	55	yes	no	yes	1.11525	0.25082	0.279882	0.0970616	0.0983375	0.0115421	0.0129029
E09000021	Kingston upon Thames	2020	STother	235	130	105	yes	no	yes	1.11525	0.25082	0.279882	0.0970616	0.0983375	0.0115421	0.0129029
E09000021	Kingston upon Thames	2020	STmax	340	185	155	yes	no	yes	1.11525	0.25082	0.279882	0.0970616	0.0983375	0.0115421	0.0129029
E09000021	Kingston upon Thames	2020	LTresidential	20	10	10	yes	no	yes	1.11525	0.25082	0.279882	0.0970616	0.0983375	0.0115421	0.0129029
E09000021	Kingston upon Thames	2020	LLsupport	475	255	220	yes	no	yes	1.11525	0.25082	0.279882	0.0970616	0.0983375	0.0115421	0.0129029
E09000021	Kingston upon Thames	2021	NCother	1600	1005	595	yes	no	yes	1.04648	0.24507	0.265679	0.0980536	0.0975334	0.0121292	0.0139659
E09000021	Kingston upon Thames	2021	STmax	210	115	95	yes	no	yes	1.04648	0.24507	0.265679	0.0980536	0.0975334	0.0121292	0.0139659
E09000021	Kingston upon Thames	2021	LLsupport	90	50	40	yes	no	yes	1.04648	0.24507	0.265679	0.0980536	0.0975334	0.0121292	0.0139659
E09000021	Kingston upon Thames	2021	LTresidential	30	15	15	yes	no	yes	1.04648	0.24507	0.265679	0.0980536	0.0975334	0.0121292	0.0139659
E09000021	Kingston upon Thames	2021	LTnursing	50	25	25	yes	no	yes	1.04648	0.24507	0.265679	0.0980536	0.0975334	0.0121292	0.0139659
E09000021	Kingston upon Thames	2021	STother	155	85	70	yes	no	yes	1.04648	0.24507	0.265679	0.0980536	0.0975334	0.0121292	0.0139659
E09000021	Kingston upon Thames	2021	LTcommunity	155	90	65	yes	no	yes	1.04648	0.24507	0.265679	0.0980536	0.0975334	0.0121292	0.0139659
E09000021	Kingston upon Thames	2021	NCsignposted	3445	2085	1360	yes	no	yes	1.04648	0.24507	0.265679	0.0980536	0.0975334	0.0121292	0.0139659
E09000022	Lambeth	2020	STmax	80	45	35	no	yes	no	2.26498	0.2805	0.269376	0.133904	0.267531	0.0190463	0.0148268
E09000022	Lambeth	2020	STother	50	50	0	no	yes	no	2.26498	0.2805	0.269376	0.133904	0.267531	0.0190463	0.0148268
E09000022	Lambeth	2020	NCsignposted	3570	2460	1110	no	yes	no	2.26498	0.2805	0.269376	0.133904	0.267531	0.0190463	0.0148268
E09000022	Lambeth	2020	LTnursing	10	5	5	no	yes	no	2.26498	0.2805	0.269376	0.133904	0.267531	0.0190463	0.0148268
E09000022	Lambeth	2020	LTcommunity	745	445	300	no	yes	no	2.26498	0.2805	0.269376	0.133904	0.267531	0.0190463	0.0148268
E09000022	Lambeth	2020	LTresidential	20	15	5	no	yes	no	2.26498	0.2805	0.269376	0.133904	0.267531	0.0190463	0.0148268
E09000022	Lambeth	2020	NCother	3280	2790	490	no	yes	no	2.26498	0.2805	0.269376	0.133904	0.267531	0.0190463	0.0148268
E09000022	Lambeth	2020	LLsupport	1375	890	485	no	yes	no	2.26498	0.2805	0.269376	0.133904	0.267531	0.0190463	0.0148268
E09000022	Lambeth	2021	LTnursing	20	10	10	no	yes	no	2.29013	0.27507	0.246155	0.131721	0.265051	0.0198131	0.0144806
E09000022	Lambeth	2021	LLsupport	1055	705	350	no	yes	no	2.29013	0.27507	0.246155	0.131721	0.265051	0.0198131	0.0144806
E09000022	Lambeth	2021	LTcommunity	860	565	295	no	yes	no	2.29013	0.27507	0.246155	0.131721	0.265051	0.0198131	0.0144806
E09000022	Lambeth	2021	NCother	1345	945	400	no	yes	no	2.29013	0.27507	0.246155	0.131721	0.265051	0.0198131	0.0144806
E09000022	Lambeth	2021	NCsignposted	4005	3165	840	no	yes	no	2.29013	0.27507	0.246155	0.131721	0.265051	0.0198131	0.0144806
E09000022	Lambeth	2021	STother	80	70	10	no	yes	no	2.29013	0.27507	0.246155	0.131721	0.265051	0.0198131	0.0144806
E09000022	Lambeth	2021	LTresidential	20	10	10	no	yes	no	2.29013	0.27507	0.246155	0.131721	0.265051	0.0198131	0.0144806
E09000022	Lambeth	2021	STmax	50	25	25	no	yes	no	2.29013	0.27507	0.246155	0.131721	0.265051	0.0198131	0.0144806
E09000023	Lewisham	2020	NCsignposted	2355	1920	435	no	yes	yes	2.03532	0.29354	0.272842	0.117872	0.209622	0.0201591	0.0191653
E09000023	Lewisham	2020	LTnursing	115	60	55	no	yes	yes	2.03532	0.29354	0.272842	0.117872	0.209622	0.0201591	0.0191653
E09000023	Lewisham	2020	STother	555	335	220	no	yes	yes	2.03532	0.29354	0.272842	0.117872	0.209622	0.0201591	0.0191653
E09000023	Lewisham	2020	STmax	860	445	415	no	yes	yes	2.03532	0.29354	0.272842	0.117872	0.209622	0.0201591	0.0191653
E09000023	Lewisham	2020	NCother	6080	4260	1820	no	yes	yes	2.03532	0.29354	0.272842	0.117872	0.209622	0.0201591	0.0191653
E09000023	Lewisham	2020	LLsupport	2305	1685	620	no	yes	yes	2.03532	0.29354	0.272842	0.117872	0.209622	0.0201591	0.0191653
E09000023	Lewisham	2020	LTresidential	90	50	40	no	yes	yes	2.03532	0.29354	0.272842	0.117872	0.209622	0.0201591	0.0191653
E09000023	Lewisham	2020	LTcommunity	1075	600	475	no	yes	yes	2.03532	0.29354	0.272842	0.117872	0.209622	0.0201591	0.0191653
E09000023	Lewisham	2021	LLsupport	1885	1245	640	no	yes	yes	2.02573	0.28846	0.260556	0.118543	0.206857	0.0202454	0.0189944
E09000023	Lewisham	2021	NCsignposted	3035	2430	605	no	yes	yes	2.02573	0.28846	0.260556	0.118543	0.206857	0.0202454	0.0189944
E09000023	Lewisham	2021	LTcommunity	240	135	105	no	yes	yes	2.02573	0.28846	0.260556	0.118543	0.206857	0.0202454	0.0189944
E09000023	Lewisham	2021	LTnursing	20	10	10	no	yes	yes	2.02573	0.28846	0.260556	0.118543	0.206857	0.0202454	0.0189944
E09000023	Lewisham	2021	LTresidential	0	0	0	no	yes	yes	2.02573	0.28846	0.260556	0.118543	0.206857	0.0202454	0.0189944
E09000023	Lewisham	2021	NCother	7485	5205	2280	no	yes	yes	2.02573	0.28846	0.260556	0.118543	0.206857	0.0202454	0.0189944
E09000023	Lewisham	2021	STmax	85	85	0	no	yes	yes	2.02573	0.28846	0.260556	0.118543	0.206857	0.0202454	0.0189944
E09000023	Lewisham	2021	STother	600	365	235	no	yes	yes	2.02573	0.28846	0.260556	0.118543	0.206857	0.0202454	0.0189944
E09000024	Merton	2020	LTresidential	30	15	15	no	no	no	1.29562	0.26634	0.276864	0.105983	0.13174	0.0164639	0.0156836
E09000024	Merton	2020	NCsignposted	1205	690	515	no	no	no	1.29562	0.26634	0.276864	0.105983	0.13174	0.0164639	0.0156836
E09000024	Merton	2020	STmax	130	70	60	no	no	no	1.29562	0.26634	0.276864	0.105983	0.13174	0.0164639	0.0156836
E09000024	Merton	2020	NCother	75	45	30	no	no	no	1.29562	0.26634	0.276864	0.105983	0.13174	0.0164639	0.0156836
E09000024	Merton	2020	LTnursing	20	10	10	no	no	no	1.29562	0.26634	0.276864	0.105983	0.13174	0.0164639	0.0156836
E09000024	Merton	2020	LLsupport	460	265	195	no	no	no	1.29562	0.26634	0.276864	0.105983	0.13174	0.0164639	0.0156836
E09000024	Merton	2020	STother	20	10	10	no	no	no	1.29562	0.26634	0.276864	0.105983	0.13174	0.0164639	0.0156836
E09000024	Merton	2020	LTcommunity	215	120	95	no	no	no	1.29562	0.26634	0.276864	0.105983	0.13174	0.0164639	0.0156836
E09000024	Merton	2021	STmax	60	30	30	no	no	no	1.38474	0.2728	0.270601	0.103336	0.125577	0.0158816	0.0148241
E09000024	Merton	2021	LTcommunity	210	115	95	no	no	no	1.38474	0.2728	0.270601	0.103336	0.125577	0.0158816	0.0148241
E09000024	Merton	2021	STother	0	0	0	no	no	no	1.38474	0.2728	0.270601	0.103336	0.125577	0.0158816	0.0148241
E09000024	Merton	2021	LTresidential	30	15	15	no	no	no	1.38474	0.2728	0.270601	0.103336	0.125577	0.0158816	0.0148241
E09000024	Merton	2021	NCother	50	30	20	no	no	no	1.38474	0.2728	0.270601	0.103336	0.125577	0.0158816	0.0148241
E09000024	Merton	2021	LLsupport	125	70	55	no	no	no	1.38474	0.2728	0.270601	0.103336	0.125577	0.0158816	0.0148241
E09000024	Merton	2021	LTnursing	70	35	35	no	no	no	1.38474	0.2728	0.270601	0.103336	0.125577	0.0158816	0.0148241
E09000024	Merton	2021	NCsignposted	1760	1005	755	no	no	no	1.38474	0.2728	0.270601	0.103336	0.125577	0.0158816	0.0148241
E09000025	Newham	2020	NCsignposted	5110	3515	1595	no	no	yes	2.34923	0.27964	0.245172	0.136247	0.296256	0.0268202	0.0238855
E09000025	Newham	2020	LTcommunity	535	325	210	no	no	yes	2.34923	0.27964	0.245172	0.136247	0.296256	0.0268202	0.0238855
E09000025	Newham	2020	STmax	285	190	95	no	no	yes	2.34923	0.27964	0.245172	0.136247	0.296256	0.0268202	0.0238855
E09000025	Newham	2020	LTresidential	0	0	0	no	no	yes	2.34923	0.27964	0.245172	0.136247	0.296256	0.0268202	0.0238855
E09000025	Newham	2020	LLsupport	25	15	10	no	no	yes	2.34923	0.27964	0.245172	0.136247	0.296256	0.0268202	0.0238855
E09000025	Newham	2020	STother	0	0	0	no	no	yes	2.34923	0.27964	0.245172	0.136247	0.296256	0.0268202	0.0238855
E09000025	Newham	2020	LTnursing	0	0	0	no	no	yes	2.34923	0.27964	0.245172	0.136247	0.296256	0.0268202	0.0238855
E09000025	Newham	2020	NCother	0	0	0	no	no	yes	2.34923	0.27964	0.245172	0.136247	0.296256	0.0268202	0.0238855
E09000025	Newham	2021	LTnursing	0	0	0	no	no	yes	2.3526	0.25468	0.227305	0.149973	0.316053	0.0295665	0.0241222
E09000025	Newham	2021	LLsupport	100	65	35	no	no	yes	2.3526	0.25468	0.227305	0.149973	0.316053	0.0295665	0.0241222
E09000025	Newham	2021	NCsignposted	6225	4255	1970	no	no	yes	2.3526	0.25468	0.227305	0.149973	0.316053	0.0295665	0.0241222
E09000025	Newham	2021	STmax	285	185	100	no	no	yes	2.3526	0.25468	0.227305	0.149973	0.316053	0.0295665	0.0241222
E09000025	Newham	2021	LTcommunity	315	190	125	no	no	yes	2.3526	0.25468	0.227305	0.149973	0.316053	0.0295665	0.0241222
E09000025	Newham	2021	NCother	0	0	0	no	no	yes	2.3526	0.25468	0.227305	0.149973	0.316053	0.0295665	0.0241222
E09000025	Newham	2021	LTresidential	25	15	10	no	no	yes	2.3526	0.25468	0.227305	0.149973	0.316053	0.0295665	0.0241222
E09000025	Newham	2021	STother	0	0	0	no	no	yes	2.3526	0.25468	0.227305	0.149973	0.316053	0.0295665	0.0241222
E09000026	Redbridge	2020	NCother	4705	2455	2250	yes	no	no	1.85966	0.39273	0.279607	0.128078	0.163121	0.0219235	0.0196595
E09000026	Redbridge	2020	STmax	760	410	350	yes	no	no	1.85966	0.39273	0.279607	0.128078	0.163121	0.0219235	0.0196595
E09000026	Redbridge	2020	LTresidential	0	0	0	yes	no	no	1.85966	0.39273	0.279607	0.128078	0.163121	0.0219235	0.0196595
E09000026	Redbridge	2020	STother	235	210	25	yes	no	no	1.85966	0.39273	0.279607	0.128078	0.163121	0.0219235	0.0196595
E09000026	Redbridge	2020	LLsupport	2770	1610	1160	yes	no	no	1.85966	0.39273	0.279607	0.128078	0.163121	0.0219235	0.0196595
E09000026	Redbridge	2020	LTnursing	0	0	0	yes	no	no	1.85966	0.39273	0.279607	0.128078	0.163121	0.0219235	0.0196595
E09000026	Redbridge	2020	NCsignposted	10180	5705	4475	yes	no	no	1.85966	0.39273	0.279607	0.128078	0.163121	0.0219235	0.0196595
E09000026	Redbridge	2020	LTcommunity	1610	925	685	yes	no	no	1.85966	0.39273	0.279607	0.128078	0.163121	0.0219235	0.0196595
E09000026	Redbridge	2021	NCsignposted	3005	1875	1130	yes	no	no	1.91413	0.38146	0.272584	0.127084	0.16311	0.021942	0.0190021
E09000026	Redbridge	2021	NCother	2090	1310	780	yes	no	no	1.91413	0.38146	0.272584	0.127084	0.16311	0.021942	0.0190021
E09000026	Redbridge	2021	LLsupport	2550	1465	1085	yes	no	no	1.91413	0.38146	0.272584	0.127084	0.16311	0.021942	0.0190021
E09000026	Redbridge	2021	STother	0	0	0	yes	no	no	1.91413	0.38146	0.272584	0.127084	0.16311	0.021942	0.0190021
E09000026	Redbridge	2021	STmax	65	35	30	yes	no	no	1.91413	0.38146	0.272584	0.127084	0.16311	0.021942	0.0190021
E09000026	Redbridge	2021	LTresidential	20	10	10	yes	no	no	1.91413	0.38146	0.272584	0.127084	0.16311	0.021942	0.0190021
E09000026	Redbridge	2021	LTnursing	10	5	5	yes	no	no	1.91413	0.38146	0.272584	0.127084	0.16311	0.021942	0.0190021
E09000026	Redbridge	2021	LTcommunity	1310	740	570	yes	no	no	1.91413	0.38146	0.272584	0.127084	0.16311	0.021942	0.0190021
E09000027	Richmond upon Thames	2020	LTresidential	20	10	10	no	yes	yes	1.18581	0.31982	0.268589	0.082179	0.0838753	0.0109046	0.0106172
E09000027	Richmond upon Thames	2020	NCother	660	395	265	no	yes	yes	1.18581	0.31982	0.268589	0.082179	0.0838753	0.0109046	0.0106172
E09000027	Richmond upon Thames	2020	LLsupport	1110	625	485	no	yes	yes	1.18581	0.31982	0.268589	0.082179	0.0838753	0.0109046	0.0106172
E09000027	Richmond upon Thames	2020	STmax	885	460	425	no	yes	yes	1.18581	0.31982	0.268589	0.082179	0.0838753	0.0109046	0.0106172
E09000027	Richmond upon Thames	2020	LTnursing	0	0	0	no	yes	yes	1.18581	0.31982	0.268589	0.082179	0.0838753	0.0109046	0.0106172
E09000027	Richmond upon Thames	2020	LTcommunity	145	90	55	no	yes	yes	1.18581	0.31982	0.268589	0.082179	0.0838753	0.0109046	0.0106172
E09000027	Richmond upon Thames	2020	NCsignposted	1890	1170	720	no	yes	yes	1.18581	0.31982	0.268589	0.082179	0.0838753	0.0109046	0.0106172
E09000027	Richmond upon Thames	2020	STother	0	0	0	no	yes	yes	1.18581	0.31982	0.268589	0.082179	0.0838753	0.0109046	0.0106172
E09000027	Richmond upon Thames	2021	STother	0	0	0	no	yes	yes	1.17794	0.31644	0.25967	0.0818876	0.0824406	0.0106418	0.0110001
E09000027	Richmond upon Thames	2021	LTnursing	10	5	5	no	yes	yes	1.17794	0.31644	0.25967	0.0818876	0.0824406	0.0106418	0.0110001
E09000027	Richmond upon Thames	2021	LTcommunity	285	170	115	no	yes	yes	1.17794	0.31644	0.25967	0.0818876	0.0824406	0.0106418	0.0110001
E09000027	Richmond upon Thames	2021	STmax	715	375	340	no	yes	yes	1.17794	0.31644	0.25967	0.0818876	0.0824406	0.0106418	0.0110001
E09000027	Richmond upon Thames	2021	LTresidential	20	10	10	no	yes	yes	1.17794	0.31644	0.25967	0.0818876	0.0824406	0.0106418	0.0110001
E09000027	Richmond upon Thames	2021	NCother	840	510	330	no	yes	yes	1.17794	0.31644	0.25967	0.0818876	0.0824406	0.0106418	0.0110001
E09000027	Richmond upon Thames	2021	LLsupport	1545	865	680	no	yes	yes	1.17794	0.31644	0.25967	0.0818876	0.0824406	0.0106418	0.0110001
E09000027	Richmond upon Thames	2021	NCsignposted	2755	1735	1020	no	yes	yes	1.17794	0.31644	0.25967	0.0818876	0.0824406	0.0106418	0.0110001
E09000028	Southwark	2020	LTnursing	20	10	10	yes	no	no	2.21279	0.27938	0.254063	0.141966	0.267655	0.0222367	0.0170667
E09000028	Southwark	2020	STother	15	15	0	yes	no	no	2.21279	0.27938	0.254063	0.141966	0.267655	0.0222367	0.0170667
E09000028	Southwark	2020	LTcommunity	725	495	230	yes	no	no	2.21279	0.27938	0.254063	0.141966	0.267655	0.0222367	0.0170667
E09000028	Southwark	2020	STmax	860	520	340	yes	no	no	2.21279	0.27938	0.254063	0.141966	0.267655	0.0222367	0.0170667
E09000028	Southwark	2020	LLsupport	645	395	250	yes	no	no	2.21279	0.27938	0.254063	0.141966	0.267655	0.0222367	0.0170667
E09000028	Southwark	2020	LTresidential	30	15	15	yes	no	no	2.21279	0.27938	0.254063	0.141966	0.267655	0.0222367	0.0170667
E09000028	Southwark	2020	NCother	1250	845	405	yes	no	no	2.21279	0.27938	0.254063	0.141966	0.267655	0.0222367	0.0170667
E09000028	Southwark	2020	NCsignposted	1275	895	380	yes	no	no	2.21279	0.27938	0.254063	0.141966	0.267655	0.0222367	0.0170667
E09000028	Southwark	2021	STmax	1060	665	395	yes	no	no	2.17526	0.25997	0.242566	0.149873	0.279773	0.0241855	0.0175025
E09000028	Southwark	2021	LTresidential	20	10	10	yes	no	no	2.17526	0.25997	0.242566	0.149873	0.279773	0.0241855	0.0175025
E09000028	Southwark	2021	STother	125	105	20	yes	no	no	2.17526	0.25997	0.242566	0.149873	0.279773	0.0241855	0.0175025
E09000028	Southwark	2021	LTcommunity	660	425	235	yes	no	no	2.17526	0.25997	0.242566	0.149873	0.279773	0.0241855	0.0175025
E09000028	Southwark	2021	LTnursing	10	5	5	yes	no	no	2.17526	0.25997	0.242566	0.149873	0.279773	0.0241855	0.0175025
E09000028	Southwark	2021	LLsupport	930	600	330	yes	no	no	2.17526	0.25997	0.242566	0.149873	0.279773	0.0241855	0.0175025
E09000028	Southwark	2021	NCother	280	225	55	yes	no	no	2.17526	0.25997	0.242566	0.149873	0.279773	0.0241855	0.0175025
E09000028	Southwark	2021	NCsignposted	1640	1170	470	yes	no	no	2.17526	0.25997	0.242566	0.149873	0.279773	0.0241855	0.0175025
E09000029	Sutton	2020	LTnursing	20	10	10	no	no	no	1.2433	0.31916	0.287755	0.113595	0.101775	0.0166061	0.018471
E09000029	Sutton	2020	NCsignposted	350	205	145	no	no	no	1.2433	0.31916	0.287755	0.113595	0.101775	0.0166061	0.018471
E09000029	Sutton	2020	LLsupport	1595	915	680	no	no	no	1.2433	0.31916	0.287755	0.113595	0.101775	0.0166061	0.018471
E09000029	Sutton	2020	STother	25	25	0	no	no	no	1.2433	0.31916	0.287755	0.113595	0.101775	0.0166061	0.018471
E09000029	Sutton	2020	LTcommunity	80	55	25	no	no	no	1.2433	0.31916	0.287755	0.113595	0.101775	0.0166061	0.018471
E09000029	Sutton	2020	LTresidential	20	10	10	no	no	no	1.2433	0.31916	0.287755	0.113595	0.101775	0.0166061	0.018471
E09000029	Sutton	2020	NCother	1240	760	480	no	no	no	1.2433	0.31916	0.287755	0.113595	0.101775	0.0166061	0.018471
E09000029	Sutton	2020	STmax	725	390	335	no	no	no	1.2433	0.31916	0.287755	0.113595	0.101775	0.0166061	0.018471
E09000029	Sutton	2021	LLsupport	1870	1105	765	no	no	no	1.26425	0.31864	0.277743	0.110579	0.0986929	0.0157701	0.0183686
E09000029	Sutton	2021	STother	35	25	10	no	no	no	1.26425	0.31864	0.277743	0.110579	0.0986929	0.0157701	0.0183686
E09000029	Sutton	2021	STmax	830	460	370	no	no	no	1.26425	0.31864	0.277743	0.110579	0.0986929	0.0157701	0.0183686
E09000029	Sutton	2021	LTresidential	25	15	10	no	no	no	1.26425	0.31864	0.277743	0.110579	0.0986929	0.0157701	0.0183686
E09000029	Sutton	2021	LTnursing	30	15	15	no	no	no	1.26425	0.31864	0.277743	0.110579	0.0986929	0.0157701	0.0183686
E09000029	Sutton	2021	NCother	1420	885	535	no	no	no	1.26425	0.31864	0.277743	0.110579	0.0986929	0.0157701	0.0183686
E09000029	Sutton	2021	LTcommunity	135	90	45	no	no	no	1.26425	0.31864	0.277743	0.110579	0.0986929	0.0157701	0.0183686
E09000029	Sutton	2021	NCsignposted	205	125	80	no	no	no	1.26425	0.31864	0.277743	0.110579	0.0986929	0.0157701	0.0183686
E09000030	Tower Hamlets	2020	LTnursing	0	0	0	no	no	no	2.2968	0.21771	0.245372	0.163578	0.338225	0.0240228	0.0268373
E09000030	Tower Hamlets	2020	LLsupport	725	495	230	no	no	no	2.2968	0.21771	0.245372	0.163578	0.338225	0.0240228	0.0268373
E09000030	Tower Hamlets	2020	STother	175	95	80	no	no	no	2.2968	0.21771	0.245372	0.163578	0.338225	0.0240228	0.0268373
E09000030	Tower Hamlets	2020	NCother	785	480	305	no	no	no	2.2968	0.21771	0.245372	0.163578	0.338225	0.0240228	0.0268373
E09000030	Tower Hamlets	2020	LTcommunity	435	260	175	no	no	no	2.2968	0.21771	0.245372	0.163578	0.338225	0.0240228	0.0268373
E09000030	Tower Hamlets	2020	STmax	335	195	140	no	no	no	2.2968	0.21771	0.245372	0.163578	0.338225	0.0240228	0.0268373
E09000030	Tower Hamlets	2020	NCsignposted	3420	2720	700	no	no	no	2.2968	0.21771	0.245372	0.163578	0.338225	0.0240228	0.0268373
E09000030	Tower Hamlets	2020	LTresidential	20	10	10	no	no	no	2.2968	0.21771	0.245372	0.163578	0.338225	0.0240228	0.0268373
E09000030	Tower Hamlets	2021	LLsupport	720	480	240	no	no	no	2.23234	0.17606	0.24361	0.196808	0.404067	0.0299188	0.0281487
E09000030	Tower Hamlets	2021	STmax	150	95	55	no	no	no	2.23234	0.17606	0.24361	0.196808	0.404067	0.0299188	0.0281487
E09000030	Tower Hamlets	2021	NCsignposted	3420	2755	665	no	no	no	2.23234	0.17606	0.24361	0.196808	0.404067	0.0299188	0.0281487
E09000030	Tower Hamlets	2021	STother	100	55	45	no	no	no	2.23234	0.17606	0.24361	0.196808	0.404067	0.0299188	0.0281487
E09000030	Tower Hamlets	2021	LTcommunity	360	230	130	no	no	no	2.23234	0.17606	0.24361	0.196808	0.404067	0.0299188	0.0281487
E09000030	Tower Hamlets	2021	LTnursing	0	0	0	no	no	no	2.23234	0.17606	0.24361	0.196808	0.404067	0.0299188	0.0281487
E09000030	Tower Hamlets	2021	NCother	390	245	145	no	no	no	2.23234	0.17606	0.24361	0.196808	0.404067	0.0299188	0.0281487
E09000030	Tower Hamlets	2021	LTresidential	30	15	15	no	no	no	2.23234	0.17606	0.24361	0.196808	0.404067	0.0299188	0.0281487
E09000031	Waltham Forest	2020	STmax	395	220	175	no	no	no	1.76145	0.30507	0.277117	0.119579	0.195259	0.0208395	0.0211942
E09000031	Waltham Forest	2020	LTnursing	40	20	20	no	no	no	1.76145	0.30507	0.277117	0.119579	0.195259	0.0208395	0.0211942
E09000031	Waltham Forest	2020	LTresidential	30	15	15	no	no	no	1.76145	0.30507	0.277117	0.119579	0.195259	0.0208395	0.0211942
E09000031	Waltham Forest	2020	NCsignposted	650	430	220	no	no	no	1.76145	0.30507	0.277117	0.119579	0.195259	0.0208395	0.0211942
E09000031	Waltham Forest	2020	STother	1005	855	150	no	no	no	1.76145	0.30507	0.277117	0.119579	0.195259	0.0208395	0.0211942
E09000031	Waltham Forest	2020	LLsupport	1985	1180	805	no	no	no	1.76145	0.30507	0.277117	0.119579	0.195259	0.0208395	0.0211942
E09000031	Waltham Forest	2020	LTcommunity	825	555	270	no	no	no	1.76145	0.30507	0.277117	0.119579	0.195259	0.0208395	0.0211942
E09000031	Waltham Forest	2020	NCother	3320	2125	1195	no	no	no	1.76145	0.30507	0.277117	0.119579	0.195259	0.0208395	0.0211942
E09000031	Waltham Forest	2021	STother	65	40	25	no	no	no	1.83593	0.28584	0.255773	0.126548	0.201503	0.0224514	0.0205305
E09000031	Waltham Forest	2021	NCother	3300	2070	1230	no	no	no	1.83593	0.28584	0.255773	0.126548	0.201503	0.0224514	0.0205305
E09000031	Waltham Forest	2021	LTresidential	15	10	5	no	no	no	1.83593	0.28584	0.255773	0.126548	0.201503	0.0224514	0.0205305
E09000031	Waltham Forest	2021	LTnursing	40	20	20	no	no	no	1.83593	0.28584	0.255773	0.126548	0.201503	0.0224514	0.0205305
E09000031	Waltham Forest	2021	STmax	900	525	375	no	no	no	1.83593	0.28584	0.255773	0.126548	0.201503	0.0224514	0.0205305
E09000031	Waltham Forest	2021	LTcommunity	405	285	120	no	no	no	1.83593	0.28584	0.255773	0.126548	0.201503	0.0224514	0.0205305
E09000031	Waltham Forest	2021	LLsupport	2295	1370	925	no	no	no	1.83593	0.28584	0.255773	0.126548	0.201503	0.0224514	0.0205305
E09000031	Waltham Forest	2021	NCsignposted	1415	895	520	no	no	no	1.83593	0.28584	0.255773	0.126548	0.201503	0.0224514	0.0205305
E09000032	Wandsworth	2020	LTresidential	20	10	10	yes	yes	yes	2.27668	0.32	0.269375	0.101492	0.182641	0.0172266	0.0129245
E09000032	Wandsworth	2020	STother	5	5	0	yes	yes	yes	2.27668	0.32	0.269375	0.101492	0.182641	0.0172266	0.0129245
E09000032	Wandsworth	2020	NCsignposted	820	600	220	yes	yes	yes	2.27668	0.32	0.269375	0.101492	0.182641	0.0172266	0.0129245
E09000032	Wandsworth	2020	LTcommunity	530	315	215	yes	yes	yes	2.27668	0.32	0.269375	0.101492	0.182641	0.0172266	0.0129245
E09000032	Wandsworth	2020	STmax	0	0	0	yes	yes	yes	2.27668	0.32	0.269375	0.101492	0.182641	0.0172266	0.0129245
E09000032	Wandsworth	2020	NCother	1010	670	340	yes	yes	yes	2.27668	0.32	0.269375	0.101492	0.182641	0.0172266	0.0129245
E09000032	Wandsworth	2020	LLsupport	1665	990	675	yes	yes	yes	2.27668	0.32	0.269375	0.101492	0.182641	0.0172266	0.0129245
E09000032	Wandsworth	2020	LTnursing	20	10	10	yes	yes	yes	2.27668	0.32	0.269375	0.101492	0.182641	0.0172266	0.0129245
E09000032	Wandsworth	2021	STmax	30	15	15	yes	yes	yes	2.31599	0.31627	0.260885	0.101417	0.178969	0.0165681	0.0128714
E09000032	Wandsworth	2021	LTnursing	10	5	5	yes	yes	yes	2.31599	0.31627	0.260885	0.101417	0.178969	0.0165681	0.0128714
E09000032	Wandsworth	2021	NCsignposted	2155	1560	595	yes	yes	yes	2.31599	0.31627	0.260885	0.101417	0.178969	0.0165681	0.0128714
E09000032	Wandsworth	2021	LLsupport	2255	1380	875	yes	yes	yes	2.31599	0.31627	0.260885	0.101417	0.178969	0.0165681	0.0128714
E09000032	Wandsworth	2021	LTresidential	20	10	10	yes	yes	yes	2.31599	0.31627	0.260885	0.101417	0.178969	0.0165681	0.0128714
E09000032	Wandsworth	2021	NCother	1200	850	350	yes	yes	yes	2.31599	0.31627	0.260885	0.101417	0.178969	0.0165681	0.0128714
E09000032	Wandsworth	2021	LTcommunity	415	265	150	yes	yes	yes	2.31599	0.31627	0.260885	0.101417	0.178969	0.0165681	0.0128714
E09000032	Wandsworth	2021	STother	0	0	0	yes	yes	yes	2.31599	0.31627	0.260885	0.101417	0.178969	0.0165681	0.0128714
E09000033	Westminster	2020	LTnursing	10	5	5	yes	no	no	1.80786	0.339	0.273009	0.0843658	0.17615	0.009941	0.0155944
E09000033	Westminster	2020	STmax	945	545	400	yes	no	no	1.80786	0.339	0.273009	0.0843658	0.17615	0.009941	0.0155944
E09000033	Westminster	2020	LTresidential	25	15	10	yes	no	no	1.80786	0.339	0.273009	0.0843658	0.17615	0.009941	0.0155944
E09000033	Westminster	2020	STother	0	0	0	yes	no	no	1.80786	0.339	0.273009	0.0843658	0.17615	0.009941	0.0155944
E09000033	Westminster	2020	NCother	1105	785	320	yes	no	no	1.80786	0.339	0.273009	0.0843658	0.17615	0.009941	0.0155944
E09000033	Westminster	2020	NCsignposted	915	655	260	yes	no	no	1.80786	0.339	0.273009	0.0843658	0.17615	0.009941	0.0155944
E09000033	Westminster	2020	LTcommunity	595	335	260	yes	no	no	1.80786	0.339	0.273009	0.0843658	0.17615	0.009941	0.0155944
E09000033	Westminster	2020	LLsupport	795	500	295	yes	no	no	1.80786	0.339	0.273009	0.0843658	0.17615	0.009941	0.0155944
E09000033	Westminster	2021	NCother	360	275	85	yes	no	no	1.4516	0.24991	0.259333	0.113991	0.234524	0.0141551	0.0198953
E09000033	Westminster	2021	STmax	855	500	355	yes	no	no	1.4516	0.24991	0.259333	0.113991	0.234524	0.0141551	0.0198953
E09000033	Westminster	2021	LTcommunity	690	405	285	yes	no	no	1.4516	0.24991	0.259333	0.113991	0.234524	0.0141551	0.0198953
E09000033	Westminster	2021	LTnursing	20	10	10	yes	no	no	1.4516	0.24991	0.259333	0.113991	0.234524	0.0141551	0.0198953
E09000033	Westminster	2021	LLsupport	1325	820	505	yes	no	no	1.4516	0.24991	0.259333	0.113991	0.234524	0.0141551	0.0198953
E09000033	Westminster	2021	STother	0	0	0	yes	no	no	1.4516	0.24991	0.259333	0.113991	0.234524	0.0141551	0.0198953
E09000033	Westminster	2021	NCsignposted	1365	855	510	yes	no	no	1.4516	0.24991	0.259333	0.113991	0.234524	0.0141551	0.0198953
E09000033	Westminster	2021	LTresidential	25	15	10	yes	no	no	1.4516	0.24991	0.259333	0.113991	0.234524	0.0141551	0.0198953
E10000003	Cambridgeshire	2020	LTresidential	155	80	75	yes	no	no	3.83265	1.27322	0.273606	0.106282	0.079509	0.018573	0.0171696
E10000003	Cambridgeshire	2020	STother	0	0	0	yes	no	no	3.83265	1.27322	0.273606	0.106282	0.079509	0.018573	0.0171696
E10000003	Cambridgeshire	2020	LTnursing	135	70	65	yes	no	no	3.83265	1.27322	0.273606	0.106282	0.079509	0.018573	0.0171696
E10000003	Cambridgeshire	2020	STmax	2125	1120	1005	yes	no	no	3.83265	1.27322	0.273606	0.106282	0.079509	0.018573	0.0171696
E10000003	Cambridgeshire	2020	NCsignposted	4420	2565	1855	yes	no	no	3.83265	1.27322	0.273606	0.106282	0.079509	0.018573	0.0171696
E10000003	Cambridgeshire	2020	LTcommunity	1050	590	460	yes	no	no	3.83265	1.27322	0.273606	0.106282	0.079509	0.018573	0.0171696
E10000003	Cambridgeshire	2020	LLsupport	9385	5270	4115	yes	no	no	3.83265	1.27322	0.273606	0.106282	0.079509	0.018573	0.0171696
E10000003	Cambridgeshire	2020	NCother	6510	4005	2505	yes	no	no	3.83265	1.27322	0.273606	0.106282	0.079509	0.018573	0.0171696
E10000003	Cambridgeshire	2021	NCother	6420	3610	2810	yes	no	no	4.09953	1.27606	0.26907	0.106319	0.0757194	0.0180242	0.0163446
E10000003	Cambridgeshire	2021	STmax	2660	1410	1250	yes	no	no	4.09953	1.27606	0.26907	0.106319	0.0757194	0.0180242	0.0163446
E10000003	Cambridgeshire	2021	LTcommunity	1130	620	510	yes	no	no	4.09953	1.27606	0.26907	0.106319	0.0757194	0.0180242	0.0163446
E10000003	Cambridgeshire	2021	LTresidential	125	65	60	yes	no	no	4.09953	1.27606	0.26907	0.106319	0.0757194	0.0180242	0.0163446
E10000003	Cambridgeshire	2021	LTnursing	385	195	190	yes	no	no	4.09953	1.27606	0.26907	0.106319	0.0757194	0.0180242	0.0163446
E10000003	Cambridgeshire	2021	STother	0	0	0	yes	no	no	4.09953	1.27606	0.26907	0.106319	0.0757194	0.0180242	0.0163446
E10000003	Cambridgeshire	2021	LLsupport	14705	8230	6475	yes	no	no	4.09953	1.27606	0.26907	0.106319	0.0757194	0.0180242	0.0163446
[truncated: 369 more rows]
